# Supplementary material for: Epigenetic landscape, key transcriptional regulators, and in vivo identification of human Tr1 cells
Source: Sci Adv. 2026 Jul 10;12(28):eaec6358. doi: 10.1126/sciadv.aec6358 (PMC13353415; doi:10.1126/sciadv.aec6358)
Supplement: Supplementary file 2 — Data S1 and S2 [file sciadv.aec6358_data_s1_and_s2.zip]

Archive with 2 entries (2 files):
- aec6358_data_s1.xlsx
- aec6358_data_s2.xlsx
