# Supplementary material for: Epigenetic landscape, key transcriptional regulators, and in vivo identification of human Tr1 cells
Source: Sci Adv. 2026 Jul 10;12(28):eaec6358. doi: 10.1126/sciadv.aec6358 (PMC13353415; doi:10.1126/sciadv.aec6358)
Supplement: Supplementary file 2 — Data S1 and S2 [file sciadv.aec6358_data_s1_and_s2.zip › aec6358_data_s1.xlsx]

## Sheet: Table S1
Table S1. Ingenuity Pathway Analysis (IPA) upstream regulator analysis
Related to Figure 1
The list of upstream regulators was filtered by Molecule Type = transcription regulator,
with ranked accessibility in Tr1 cells vs all others > 0.7 and p-value of overlap < 0.05.
Upstream Regulator	Ranked accessibility	Molecule Type	p-value of overlap	Target Molecules in Dataset
IRF4	0.736	transcription regulator	6.7e-11	ALPK2,CCL1,CCL20,CCNB1,CD28,CDK6,CDKN2A,CFLAR,CIITA,CSF2
MAF	0.946	transcription regulator	1.75e-06	CRYBB1,IFNG,IL10,IL12B,IL13,IL17A,IL17F,IL1R1,IL23R,IL4
BHLHE40	0.734	transcription regulator	1.09e-05	ADORA2B,ATP1B1,C3AR1,CAV1,CCN4,CCR1,CCRL2,CD38,CD80,CD86
EGR2	0.823	transcription regulator	6.44e-05	BCL2L11,BHLHE40,CBLB,CCL1,COL11A1,CYP19A1,DMBT1,EGR2,FGF2,GLRA1
EPAS1	0.794	transcription regulator	8.75e-05	ABCG2,ANGPT2,BHLHE40,CA12,CAV1,CCN1,CCN2,CCR2,CCR5,CDCP1
NFIL3	0.707	transcription regulator	0.000109	GADD45A,HAVCR2,IFNG,IL10,IL12B,IL13,IL17A,IL22,IL3,PTGS2
TP63	0.872	transcription regulator	0.000123	ABCC5,APAF1,ARL14EP,ATF2,B9D1,BCL2L11,BHLHE40,CA4,CAV1,CCN1
CEBPD	0.876	transcription regulator	0.000133	ALOX5AP,ASNS,B9D1,BRCA2,CCL20,CCL3L3,CCNB1,CCNB2,CEBPD,COL10A1
RBPJ	0.702	transcription regulator	0.000908	ARHGEF4,CCL1,CCL3L3,CDCA7,CDKN2A,CSF1,CSF2,CYP19A1,EGF,ETS1
FOXF1	0.837	transcription regulator	0.00154	ACTG2,CDH1,CDK6,ERRFI1,FGF2,MYH11,MYLK,VCAM1
SMAD1	0.87	transcription regulator	0.00163	CCN2,CDKN2B,COL10A1,CSF1,GDNF,GFAP,HHEX,PDGFA,SMAD1,SPP1
BHLHE22	0.81	transcription regulator	0.00795	BHLHE22,CCL18,IFNA21,IL37
NKX2-3	0.723	transcription regulator	0.029	ANGPT2,ANKRD55,ASNS,C2CD4B,CCNB2,CD38,DDX60L,FGF2,GNG12,HSD17B2
PITX2	1.097	transcription regulator	0.0317	ATF2,ATP1B1,CCNA1,CDH1,COL8A1,DDIT4L,ENAM,FZD4,GADD45A,HCN4

## Sheet: Table S2
Table S2. Domains of regulatory chromatin
Related to Figure 1
bold = upregulatedand accessible in Tr1
ID	pvalue.x	FDR.x	TR1.x	ALL.x	pvalue.y	FDR.y	TR1.y	ALL.y	rnaDiff	atacDiff
MAF	0.00123953	0.0222082	954.745	399.7	0.0189035	0.137772	2596.33	318.5	555.045	2277.83
DUSP4	0.00397075	0.032835	1138.45	593.842	0.0189035	0.137772	4273	1103.62	544.608	3169.38
ZNF212	0.00123953	0.0222082	649.21	185.633	0.0189035	0.137772	670.456	357.486	463.577	312.969
CCL4	0.00397075	0.032835	625.15	195.47	0.0320887	0.17466	1313.69	360.464	429.68	953.221
IGFLR1	0.00225023	0.0248102	996.64	607.097	0.0189035	0.137772	6422.05	1682.75	389.543	4739.3
CTLA4	0.00225023	0.0248102	579.225	193.862	0.0189035	0.137772	21245.7	983.875	385.363	20261.8
FURIN	0.00167605	0.0225219	604.315	300.523	0.0189035	0.137772	14449.3	3452.12	303.792	10997.2
PDCD1	0.00123953	0.0222082	570.25	266.552	0.0189035	0.137772	6907	558.375	303.698	6348.62
TOX2	0.00123953	0.0222082	604.93	312.018	0.0189035	0.137772	1703	152.25	292.912	1550.75
ZC3H12C	0.00123953	0.0222082	436.825	153.312	0.0186336	0.137772	129.667	8.875	283.513	120.792
LGMN	0.00123953	0.0222082	400.4	126.72	0.0189035	0.137772	24956.9	814.424	273.68	24142.5
IRF4	0.00882876	0.0480553	689.92	424.763	0.0189035	0.137772	3990.46	790.685	265.157	3199.78
SLCO4A1	0.00225023	0.0248102	790.7	525.948	0.0189035	0.137772	3105.33	468.75	264.752	2636.58
CXCR6	0.00123953	0.0222082	433.22	169.492	0.0189035	0.137772	23728.3	796	263.728	22932.3
BATF	0.00397075	0.032835	595.38	335.575	0.0320887	0.17466	1879	823.25	259.805	1055.75
BCL2L11	0.00123953	0.0222082	682.28	429.57	0.0189035	0.137772	2977.35	655.159	252.71	2322.19
SRGN	0.00123953	0.0222082	394.815	151.65	0.0189035	0.137772	30524.3	9774.62	243.165	20749.7
FOXB1	0.00167605	0.0225219	464.135	227.973	0.0189035	0.137772	974.667	51.125	236.162	923.542
GEM	0.00123953	0.0222082	388.12	153.7	0.0320887	0.17466	530	81.6251	234.42	448.375
SMOX	0.00123953	0.0222082	376.14	142.7	0.0189035	0.137772	1983	220.106	233.44	1762.89
TBX21	0.00167605	0.0225219	442.865	215.175	0.0320887	0.17466	2828.67	1016.5	227.69	1812.17
ADAP1	0.00123953	0.0222082	686.915	472.263	0.0189035	0.137772	2471.6	636.971	214.652	1834.63
CALHM2	0.00123953	0.0222082	300.905	116.42	0.0320887	0.17466	2447	1056.62	184.485	1390.38
CSF2	0.00225023	0.0248102	342.61	179.487	0.0186336	0.137772	643.667	32.375	163.123	611.292
NTNG2	0.00299975	0.0293158	363.37	208.532	0.0189035	0.137772	606.683	43.2047	154.838	563.478
PTGIS	0.00123953	0.0222082	230.04	79.09	0.0189035	0.137772	212.83	111.107	150.95	101.722
GRAMD4	0.00521912	0.0356226	301.725	163.26	0.0189035	0.137772	1552.67	446.75	138.465	1105.92
RBPJ	0.00521912	0.0356226	215.88	96.995	0.0189035	0.137772	8048.33	2412.75	118.885	5635.58
IL4	0.00166929	0.0225219	197.075	80.9683	0.0162759	0.137772	196	2.25	116.107	193.75
ATP9A	0.00167605	0.0225219	188.625	79.675	0.0189035	0.137772	744.333	27.875	108.95	716.458
TNFRSF8	0.00681192	0.0418446	212.58	124.18	0.0189035	0.137772	366.667	48.875	88.4	317.792
PTPRJ	0.00225023	0.0248102	195.93	109.392	0.0189035	0.137772	2531.95	1000.92	86.5383	1531.02
NRP2	0.00681192	0.0418446	200.03	114.353	0.0189035	0.137772	939.918	126.106	85.6767	813.813
PPP1R26	0.00681192	0.0418446	192.09	108.932	0.0189035	0.137772	334.333	55.625	83.1583	278.708
IL2RA	0.00882876	0.0480553	161.48	82.24	0.0189035	0.137772	9411.16	781.88	79.24	8629.28
CDRT15	0.00521912	0.0356226	171.51	94.0967	0.0316986	0.17466	24.143	6.89438	77.4133	17.2486
GNA11	0.00299975	0.0293158	76.8	149.353	0.0189035	0.137772	34.0277	106.014	-72.5533	-71.9868
RPL12P18	0.00397075	0.032835	119.89	206.217	0.0313098	0.17466	1	21.625	-86.3267	-20.625
FUS	0.00882876	0.0480553	236.815	337.055	0.0189035	0.137772	3351.07	4928.88	-100.24	-1577.81
TXNIP	0.00521912	0.0356226	199.565	306.117	0.0320887	0.17466	15255.7	46495.6	-106.552	-31240
TCF7	0.00123953	0.0222082	110.86	255.293	0.0189035	0.137772	1250.5	10610.3	-144.433	-9359.78
EEF1G	0.00882876	0.0480553	512.92	671.783	0.0320887	0.17466	7598.62	16516.2	-158.863	-8917.62
KLF16	0.00397075	0.032835	207.7	400.712	0.0189035	0.137772	20.6667	50.25	-193.012	-29.5833
GRIN2D	0.00167605	0.0225219	710.77	919.008	0.0183652	0.137772	7.33333	22.75	-208.238	-15.4167
NDRG2	0.00225023	0.0248102	269.69	496.087	0.0189035	0.137772	120.778	478.994	-226.397	-358.216
RGMB	0.00521912	0.0356226	303.605	543.77	0.0189035	0.137772	16.6667	156	-240.165	-139.333
CRIP2	0.00123953	0.0222082	173.66	465.123	0.0189035	0.137772	30.0003	584.625	-291.463	-554.625
MARCH9	0.00123953	0.0222082	388.885	706.518	0.0320887	0.17466	129.816	293.579	-317.633	-163.763
NTN5	0.00521912	0.0356226	1360.63	1718.23	0.0189035	0.137772	9.41833	35.8051	-357.598	-26.3868
GRASP	0.00521912	0.0356226	447.795	827.64	0.0189035	0.137772	11.0003	679.125	-379.845	-668.125
IL7R	0.00299975	0.0293158	529.54	1097.25	0.0189035	0.137772	3661.23	13519.5	-567.712	-9858.25
KLF2	0.00123953	0.0222082	650.355	1254.56	0.0189035	0.137772	1114.33	4206.5	-604.2	-3092.17
PLEC	0.00225023	0.0248102	1411.46	2061.97	0.0320887	0.17466	1766.67	4414.95	-650.502	-2648.28

## Sheet: Table S3
Table S3. Quality control metrics of 10X single-cell Immune Profiling (RNA+TCR-seq)
Related to Figure 2
Cell Ranger aggr pipeline output
Count summary
Aggregation
Pre-Normalization Total Number of Reads	1199780227
Post-Normalization Total Number of Reads	955969989
Pre-Normalization Mean Reads per Cell	147140
Post-Normalization Mean Reads per Cell	117239
Fraction of Reads Kept (B9)	1
Fraction of Reads Kept (C9)	0.621
Pre-Normalization Total Reads per Cell (B9)	117920
Pre-Normalization Total Reads per Cell (C9)	187181
Pre-Normalization Confidently Mapped Barcoded Reads per Cell (B9)	79927
Pre-Normalization Confidently Mapped Barcoded Reads per Cell (C9)	128632
Cells
Estimated Number of Cells	8154
Fraction Reads in Cells	1
Median UMI Counts per Cell	6706
Median Genes per Cell	2280
Sample
Sample ID	Tallo10_2020_aggr
Sample Description
Chemistry	Single Cell 5' R2-only
Transcriptome	GRCh38
Pipeline Version	cellranger-6.1.1
VDJ-T
Total Number of Cells	6693
Total Number of Clonotypes	5510
Number of Cells With Productive V-J Spanning Pair	5988
Annotation
Cells With Productive V-J Spanning Pair	0.8947
Cells With Productive V-J Spanning (TRA, TRB) Pair	0.8947
Sample
Sample ID	Tallo10_2020_aggr
Sample Description
V(D)J Reference	vdj_GRCh38_alts_ensembl-5.0.0
Pipeline Version	cellranger-6.1.1
Number of Libraries	2
Number of Donors	2
Number of Origins	2
Cells
Donor	Origin	Cells	Clonotypes	Diversity
B9	SampleB	3839	3033	1586.6
C9	SampleC	2854	2477	1282.73

## Sheet: Table S4
Table S4. T-allo10 scRNA and TCR-seq, Tr1 vs FOXP3 Treg comparison
Related to Figure 2
bold = upregulated in Tr1
Table S2	p_val	avg_log2FC	pct.1	pct.2	p_val_adj
GNLY	9.66591e-16	4.36907	0.322	0.062	1.84097e-11
CCL5	2.02037e-20	2.85889	0.497	0.191	3.84799e-16
GZMA	1.82636e-33	2.69728	0.471	0.014	3.47849e-29
KLRB1	7.29134e-41	2.53417	0.56	0.043	1.38871e-36
LINC01871	1.98828e-47	2.1497	0.592	0.014	3.78688e-43
IL7R	1.45242e-41	2.14077	0.573	0.048	2.76629e-37
AHNAK	3.67779e-72	2.04072	0.889	0.244	7.00472e-68
LAG3	1.22342e-34	2.01142	0.886	0.603	2.33013e-30
ID2	1.04698e-58	1.88225	0.771	0.167	1.99408e-54
PTMS	5.29148e-47	1.80547	0.81	0.364	1.00782e-42
CRIP1	6.27358e-74	1.76071	0.974	0.603	1.19487e-69
BHLHE40	5.24606e-62	1.67046	0.862	0.287	9.99164e-58
HOPX	1.43606e-27	1.62612	0.412	0.014	2.73513e-23
CD4	1.01491e-42	1.53173	0.934	0.809	1.933e-38
GZMB	3.01433e-11	1.44341	0.208	0.019	5.74109e-07
IFITM2	5.65612e-52	1.34358	0.941	0.641	1.07726e-47
LGALS1	7.63968e-24	1.33706	0.574	0.206	1.45505e-19
ALOX5AP	6.33045e-29	1.30874	0.62	0.211	1.2057e-24
NFIL3	2.99501e-49	1.2992	0.79	0.292	5.7043e-45
ANXA1	2.23728e-30	1.27816	0.457	0.029	4.26113e-26
FURIN	6.72094e-50	1.27059	0.823	0.344	1.28007e-45
VIM	2.02857e-36	1.25319	0.912	0.603	3.86361e-32
NKG7	4.86173e-13	1.2138	0.243	0.024	9.25965e-09
CEBPD	5.99786e-19	1.1147	0.422	0.115	1.14235e-14
FLNA	3.37061e-29	1.10286	0.922	0.766	6.41966e-25
CD99	7.02533e-57	1.09464	0.983	0.813	1.33804e-52
IFITM3	1.31194e-25	1.08704	0.677	0.344	2.49871e-21
IFITM1	2.35277e-32	1.07896	0.979	0.833	4.48109e-28
ERN1	5.4323e-29	1.03607	0.706	0.388	1.03464e-24
ANXA2	5.27642e-38	1.02775	0.818	0.464	1.00495e-33
G0S2	4.17616e-11	1.02047	0.228	0.033	7.95392e-07
CAPG	3.0566e-25	1.0171	0.402	0.029	5.82161e-21
LAPTM5	1.12525e-62	1.00984	0.995	0.99	2.14315e-58
BATF	3.07256e-26	-1.02813	0.572	0.809	5.852e-22
SAT1	4.11153e-39	-1.05687	0.889	0.99	7.83082e-35
ID3	2.02749e-60	-1.09102	0.029	0.335	3.86156e-56
IGHM	7.14859e-66	-1.10071	0.125	0.617	1.36152e-61
RTKN2	1.03961e-127	-1.12509	0.028	0.555	1.98004e-123
GADD45A	5.30451e-29	-1.15342	0.481	0.78	1.0103e-24
CD7	9.38368e-33	-1.17002	0.723	0.971	1.78722e-28
LAPTM4B	7.38755e-88	-1.32366	0.248	0.837	1.40703e-83
LEF1	2.14422e-82	-1.35611	0.215	0.794	4.08389e-78
PMCH	2.44941e-99	-1.45191	0.017	0.416	4.66515e-95
TIGIT	3.05875e-70	-1.56417	0.257	0.823	5.82569e-66
FCRL3	7.08101e-197	-1.58372	0.01	0.665	1.34865e-192
IL2RA	2.72552e-61	-1.63519	0.282	0.775	5.19103e-57
CD27	3.99879e-84	-1.72242	0.634	0.99	7.61609e-80
FOXP3	7.12954e-192	-2.24332	0.037	0.766	1.35789e-187
MAGEH1	1.01696e-107	-2.40559	0.161	0.77	1.93691e-103

## Sheet: Table S5
Table S5. T-allo10 scRNA and TCR-seq, Tr1 vs all other clusters comparison
Related to Figure 2
bold = upregulated in Tr1
Table S3, part I	p_val	avg_log2FC	pct.1	pct.2	p_val_adj		Table S3, part II	p_val	avg_log2FC	pct.1	pct.2	p_val_adj
LAG3	0	4.1231	0.886	0.153	0		IGFLR1	2.86261e-262	1.29882	0.918	0.346	5.45212e-258
GNLY	4.06597e-90	3.312	0.322	0.05	7.74404e-86		GAPDH	0	1.26462	1	0.953	0
CCL5	9.33116e-151	2.60659	0.497	0.081	1.77721e-146		CEBPD	1.87778e-164	1.2348	0.422	0.023	3.57642e-160
KLRB1	7.905e-236	2.46248	0.56	0.032	1.50559e-231		SH2D2A	6.13945e-246	1.23367	0.877	0.295	1.16932e-241
PTMS	0	2.44337	0.81	0.083	0		CXCR3	3.03749e-188	1.22929	0.601	0.095	5.78521e-184
SRGN	0	2.33173	0.993	0.644	0		C12orf75	7.80392e-281	1.22756	0.698	0.067	1.48633e-276
GZMA	5.9318e-173	2.27997	0.471	0.038	1.12977e-168		ITGB2	7.85531e-230	1.22619	0.971	0.61	1.49612e-225
S100A4	0	2.24693	0.995	0.648	0		ALOX5AP	1.69198e-113	1.22328	0.62	0.249	3.22255e-109
CD52	0	2.22288	0.997	0.768	0		NFIL3	1.44804e-209	1.22211	0.79	0.242	2.75793e-205
CLIC1	0	2.1033	0.987	0.283	0		ARL4C	3.79001e-213	1.21304	0.973	0.681	7.21845e-209
CD4	6.35877e-284	2.08239	0.934	0.467	1.21109e-279		ACTG1	4.04992e-245	1.20469	0.999	0.952	7.71348e-241
S100A11	0	2.00226	0.972	0.349	0		ID2	1.43642e-131	1.18904	0.771	0.377	2.7358e-127
UCP2	9.71342e-260	2.00053	0.982	0.693	1.85002e-255		MSN	1.25258e-243	1.18534	0.974	0.619	2.38566e-239
LGMN	2.23184e-103	1.98544	0.49	0.145	4.25076e-99		FTH1	3.03187e-301	1.1846	0.999	0.974	5.7745e-297
CD2	0	1.86927	0.986	0.57	0		MIR4435-2HG	2.84211e-238	1.17608	0.798	0.146	5.41308e-234
CTLA4	0	1.86099	0.93	0.222	0		BST2	1.01885e-180	1.15633	0.886	0.43	1.9405e-176
MAF	0	1.85009	0.881	0.142	0		ARPC1B	2.60111e-279	1.15579	0.997	0.785	4.95408e-275
BHLHE40	0	1.84351	0.862	0.16	0		EMP3	8.74493e-134	1.14539	0.881	0.621	1.66556e-129
LINC01871	2.70288e-193	1.81739	0.592	0.102	5.14791e-189		TGFB1	2.3412e-202	1.13758	0.966	0.717	4.45905e-198
ITGB1	5.3268e-270	1.80987	0.84	0.236	1.01454e-265		CSRNP1	1.90975e-185	1.13732	0.772	0.244	3.6373e-181
TNFRSF4	1.232e-278	1.77719	0.749	0.102	2.34646e-274		CD63	3.19833e-221	1.13576	0.87	0.304	6.09154e-217
IL32	0	1.76459	0.999	0.951	0		C9orf16	4.88028e-228	1.11932	0.978	0.617	9.29498e-224
AHNAK	1.6469e-307	1.73738	0.889	0.218	3.13668e-303		DUSP2	1.94915e-108	1.11211	0.708	0.321	3.71235e-104
FLNA	9.69072e-255	1.73627	0.922	0.444	1.8457e-250		TENT5C	5.23455e-185	1.10181	0.867	0.342	9.96973e-181
DUSP4	1.29214e-229	1.69357	0.703	0.125	2.461e-225		DDIT4	6.64869e-177	1.08464	0.711	0.191	1.26631e-172
LAPTM5	0	1.66127	0.995	0.887	0		PPP1R15A	9.91255e-204	1.08154	0.79	0.219	1.88794e-199
CD74	5.85446e-226	1.66093	0.971	0.678	1.11504e-221		GDE1	4.31927e-219	1.07671	0.67	0.117	8.22648e-215
DUSP5	3.79311e-281	1.65475	0.749	0.106	7.22436e-277		TRAC	1.00035e-186	1.0756	0.897	0.389	1.90527e-182
CKLF	7.40055e-282	1.64256	0.942	0.376	1.40951e-277		NCF4	3.89411e-241	1.07332	0.682	0.091	7.41671e-237
CYBA	0	1.62882	0.996	0.814	0		TMSB4X	0	1.07261	1	0.986	0
TIMP1	1.51291e-202	1.60786	0.744	0.228	2.88148e-198		G0S2	3.59945e-87	1.06477	0.228	0.007	6.85552e-83
TNFRSF1B	2.21907e-200	1.606	0.802	0.238	4.22644e-196		CITED2	5.57415e-140	1.06417	0.793	0.357	1.06165e-135
ANXA2	0	1.59115	0.818	0.109	0		TRBV5-1	0.0320098	1.0502	0.109	0.091	1
LGALS1	3.01965e-209	1.58827	0.574	0.061	5.75123e-205		CD28	2.19916e-186	1.04882	0.838	0.307	4.18852e-182
HOPX	1.9875e-163	1.58601	0.412	0.019	3.7854e-159		PPP1CA	3.22428e-241	1.04864	0.974	0.605	6.14097e-237
FURIN	3.34709e-306	1.58458	0.823	0.166	6.37488e-302		CD82	8.16768e-222	1.04736	0.657	0.094	1.55562e-217
YWHAQ	1.02283e-264	1.57329	0.937	0.507	1.94808e-260		TPM4	1.32013e-202	1.04538	0.839	0.276	2.51432e-198
MYL6	0	1.56321	0.997	0.872	0		S100A10	1.62558e-182	1.04483	0.958	0.648	3.09609e-178
LTB	1.16028e-160	1.55917	0.968	0.892	2.20988e-156		TXN	6.76995e-208	1.03709	0.945	0.446	1.28941e-203
CRIP1	1.55497e-264	1.55445	0.974	0.626	2.96159e-260		GZMB	5.10444e-56	1.03085	0.208	0.028	9.72192e-52
IL2RG	0	1.55164	0.997	0.868	0		TYMP	9.41022e-191	1.02875	0.759	0.21	1.79227e-186
SH3BGRL3	0	1.5285	0.999	0.931	0		LSP1	4.2565e-226	1.0272	0.985	0.749	8.10692e-222
CD38	3.35608e-275	1.52679	0.779	0.148	6.39199e-271		CMTM6	8.22274e-186	1.01946	0.832	0.318	1.5661e-181
PRDM1	2.63793e-254	1.46835	0.758	0.138	5.0242e-250		LIMS1	3.25312e-190	1.01858	0.763	0.218	6.19589e-186
SPOCK2	2.51763e-284	1.46089	0.985	0.688	4.79507e-280		PBXIP1	1.66807e-181	1.01584	0.898	0.424	3.177e-177
LGALS3	1.67582e-256	1.45467	0.725	0.108	3.19177e-252		SLC9A3R1	1.87849e-185	1.01532	0.898	0.431	3.57777e-181
FXYD5	0	1.42121	0.998	0.921	0		C4orf48	7.59693e-228	1.01282	0.875	0.276	1.44691e-223
HCST	4.0741e-237	1.40811	0.952	0.532	7.75954e-233		DOK2	2.07796e-203	1.00911	0.779	0.213	3.95768e-199
CST7	9.20164e-210	1.40579	0.828	0.272	1.75254e-205		HLA-DRB1	1.76753e-112	1.00361	0.41	0.066	3.36644e-108
CD99	1.01136e-301	1.40192	0.983	0.634	1.92624e-297		ZFP36L1	1.99511e-98	1.00232	0.853	0.541	3.7999e-94
FCMR	1.27208e-211	1.38514	0.949	0.513	2.4228e-207		CAMK4	1.77064e-108	-1.01273	0.423	0.695	3.37235e-104
ITGA4	4.79877e-187	1.38451	0.889	0.483	9.13974e-183		GAS5	3.60138e-163	-1.02748	0.876	0.921	6.85918e-159
CTSC	3.88203e-256	1.38146	0.934	0.396	7.39371e-252		TRABD2A	6.73129e-108	-1.05115	0.216	0.535	1.28204e-103
CD59	3.34435e-260	1.37009	0.829	0.196	6.36965e-256		PRMT2	1.87126e-147	-1.073	0.72	0.864	3.56399e-143
PFN1	0	1.36262	0.999	0.972	0		NSMCE1	5.6661e-111	-1.07471	0.533	0.734	1.07917e-106
ANXA5	4.66357e-298	1.35149	0.881	0.206	8.88223e-294		SPINT2	4.59747e-174	-1.1995	0.063	0.533	8.75634e-170
CXCR6	4.31219e-233	1.34414	0.579	0.046	8.213e-229		EEF1B2	1.07812e-274	-1.38832	0.983	0.973	2.05338e-270
COTL1	1.1602e-216	1.33128	0.966	0.696	2.20972e-212		NSMCE1-DT	1.90713e-183	-1.4013	0.018	0.491	3.63232e-179
JUNB	4.58544e-134	1.32355	0.923	0.578	8.73343e-130		LEF1	1.93149e-235	-1.46429	0.215	0.76	3.67871e-231
IFITM2	4.33461e-220	1.32292	0.941	0.59	8.25569e-216		IL4R	5.966e-192	-1.48362	0.38	0.775	1.13628e-187
SNX9	8.72787e-209	1.32265	0.954	0.606	1.66231e-204		RRS1	4.82511e-140	-1.57345	0.182	0.56	9.18991e-136
S100A6	1.16136e-228	1.31614	0.989	0.902	2.21193e-224		PCED1B-AS1	1.49179e-259	-1.70293	0.88	0.958	2.84126e-255
UBC	0	1.30868	1	0.975	0		TCF7	3.71337e-279	-1.75577	0.256	0.854	7.07249e-275
TNFRSF18	7.73111e-240	1.30783	0.686	0.091	1.47247e-235		MAL	4.00682e-256	-2.02277	0.564	0.897	7.6314e-252

## Sheet: Table S6
Table S6. T-allo10 scRNA and TCR-seq, Tr1-B vs Tr1-A clusters
Related to Figure 2
bold = upregulated in Tr1-B cluster
Table S4	p_val	avg_log2FC	pct.1	pct.2	p_val_adj
LAG3	5.73692e-122	2.19283	0.986	0.776	1.09265e-117
SRGN	1.4505e-91	1.14517	0.997	0.988	2.76262e-87
CTLA4	1.90337e-91	1.19809	0.989	0.866	3.62516e-87
PTMS	5.33271e-82	1.29155	0.943	0.662	1.01567e-77
DUSP4	2.36998e-74	1.33015	0.884	0.503	4.51387e-70
CD4	1.74407e-73	1.15767	0.982	0.881	3.32175e-69
LGMN	1.59155e-69	2.44028	0.69	0.269	3.03127e-65
DUSP5	4.3201e-66	1.11899	0.883	0.6	8.22807e-62
TNFRSF1B	5.13902e-66	1.69597	0.897	0.698	9.78778e-62
UCP2	1.8256e-54	1.18491	0.993	0.971	3.47704e-50
JUNB	3.27623e-50	1.16504	0.965	0.877	6.23991e-46
LINC01943	4.96166e-42	1.01194	0.729	0.403	9.44998e-38
CD7	4.64811e-26	1.04852	0.801	0.637	8.85279e-22
TRBV5-1	7.16296e-05	1.2245	0.139	0.076	1
IL7R	6.33679e-43	-1.09905	0.421	0.741	1.20691e-38

## Sheet: Table S7
Table S7. T-allo10 single-cell multiome (ATAC+RNA-seq), cluster annotations
Related to Figure 3
Cluster	Cell type	Key Genes
1	proliferating	CDK1, CDC20, TOP2A, MKI67, TUBA1B, TUBB, S100A4, CD38, IL2RA, GZMB, HMGB1, HMGB2
2	Tr1-enriched	CCR5, IFNG, IL21, IL21-AS1, ZEB2, ENTPD1, TOX2, ITGA2, LAG3, MAF, CTLA4, GZMA, IRF4, TIGIT, PRDM1, CD38, IL23R, IL32
3	Tr1-enriched	CCL3, G0S2, LAG3, VDR, CD38, HAVCR2, GZMA, TOX2, CXCR6, CTLA4, CCL5, LGMN, IRF4, CXCR3, PRDM1, MAF, RBPJ, BLHLE40, IL32, CD226
4	day 0, "B"	SIK1, FOSL1, NFKBIE, SIK1B, ABCG1, SKI, SOX4, SMAD7, SEMA4A, IL4I1, JUN, CCR6, LMNA, NR4A3
5	day 0, "E"	CD44, BACH2, PELI1, FOSB, PTPRJ, MYB, NR4A3, TGBF1, RELB, KLF4, POU2F2, LMNA, FOSL1
6	day 0, "E"	KLF6, CD44, SEMA4A, LMNA, IL4I1, TNF, CD40LG, OASL, IL23A, SMAD7, GATA3, CCR4, AHR, FOS, TGFB1, RUNX3, TNFRSF4
7	activated naïve-like "E"	IL3RA, ITGA6, TNFRSF10A, CDK4, CCL18
8	naïve-like "B"	PECAM1, ITGA6, LEF1-AS1, TCF7L2
9	day 3 naïve IFN, "E"	MAL, IL4R, CSF1, MIR31HG, STAT1, IFI44L, IFI6, STAT2, BCL6, IFI44, IFITM1, IRF7
10	day 3 naïve-like, "B"	PTPN20, MIR31HG, PECAM1, MAL, SATB1-AS1, IGSF11
11	Th1	GZMH, NKG7, KLRD1, PRF1, GZMA, GNLY, TBX21, GZMB, ZEB2, GZMK, CCL5, CTS7, TOX, AHNAK
12	FOXP3+ Tregs	FOXP3, IKZF2, LRRC32, IL2RA, IL1R1, TNFRSF9, IL7, TIGIT, LGALS3, TOX, CCR4, IL10RA, TGFBR1, CTLA4, VAV3, ACVR1, LGALS3
13	day 6, "B"	TGFBR3, DUSP2, PELI2, ACVR2A, FOSL2, MAP3K8, NECTIN3, PLD1
14	IFN T cells	GBP5, GBP4, GBP1, S100A11, IFI44L, IFIT3, AIM2, CXCR5, CD274, AIM2, CXCR5, CCR4
15	resting memory	ABCB1, EPHA4, ANK3, PLCB1, CCR6

## Sheet: Table S8
Table S8. T-allo10 single-cell multiome (ATAC+RNA-seq), sub-cluster annotations,
	Tr1 and FOXP3 Treg re-clustering
Related to Figure 3
Cluster	Cell type	Key Genes
1	IL10 Tr1	IL10, IL21, CCR5, F2R, LAG3, TOX2, MAF, LGMN, KLRB1, CTLA4, BHLHE40, ZEB2, CCL3, PRDM1, CXCR6, RBPJ
2	Trm-like Tr1	GZMK, CXCR6, CXCR3, GZMA, GNLY, LGMN, KLF2, SELL, LAG3, FOS, IFITM2, GZMB
3	ZEB2 Tr1	ZEB, F2R, IFNG, ACVR2A, CEBPD, NAMPT, NKG7, AHR, MAF, ITGB1, ITGA2, GZMA, PMTS, IL7R, TOX2, PRDM1, IL32, ARNTL, CTLA4
4	Th17	RORC, IL23R, CCR6, IL4I1, IL15, IL7R, CXCR6, IFNGR1, GZMA, KLF6, STAT4, TGFBR2, CD69, JUN, FYN
5	Tcm-like	IL7R, CCR7, LEF1, TCF7, IKZF1, ICAM1, IFNG-AS1, PELI2, IL17RA, JUN, KLF6, IRF8, DDX58
6	cytotoxic Tr1	RUNX2, ZEB2, LRBA, RBPJ, MAF, IFNG, TNFRSF4, ENTPD1, CCL3, NOTCH2, IL21, TOX2, ITGB1, ITGA2, BHLHE40, CD38, CD40LG, CCL5, GZMB
7	early Teff	BIRC5, GZMB, GZMK, CCL4, CD38, IL4R, CDK6, IL3RA, BACH2, CD226, TOP2B, IGF1R, CCR7, MAL, GZMM, LAG3, NFKB1, IRF4, LEF1, HIF1A, CCL5, CXCR3, IGF2R
8	activated naïve	PECAM1, TCF7, LEF1, ITGAX, CD24, CD79A, REL, IGF1R, TNFSF8, CD27, HIF1A, IL4R, NFKB1, CD226, STAT3, IRF8
9	activated Tr1	G0S2, VDR, CD38, GZMB, GZMK, LAG3, KLRG1, CXCR3, VEGFA, HAVCR2, IRF4, STAT3, CD226, CD27, RBPJ, CTLA4, IL32, CDK6, HIF1A
10	activated (a) Treg	LAYN, TIGIT, CD79A, FOXP3, IKZF2, LGMN, CD27, PELI1, IL6ST, BATF, IL2RB, IL2RA, CTLA4, LEF1, TNFRSF1B, PRDM1, IL32, LRBA
11	Th1-like	PRF1, JAK3, JUND, NLRC5, TNFRSF14, RUNX3, IRF9, KLF6, IKBKB, MAF, KLF6
12	CCR8 Tregs	CCR8, SELP, VAV3, IL7, LMNA, IKZF2, CXCR4, TOX, KLF2, JUNB, FOXP1, SELL, FOXO1, BACH1, ACVR1, FOXP3
13	IFN Tregs	LRRC32, IKZF2, FOXP3, IKZF4, IL2RA, BATF, CXCR4, TIGIT, ACVR1, IL1R1, IFIT3, IFIT2, IFI44L, IFIH1, MX1, IFI6, ISG15, GBP5, IRF1, FOXP1, FOXP3
14	naïve Tregs	IKZF2, LEF1, MAL, IGF1R, FOXP1, BACH1, STAT1, BCL6, IL4R, ACVR1, KLF2, IL2RA, LTB, CXCR4, NFKBIZ, SOCS3, FOXP3

## Sheet: Table S9
Table S9. Marker gene expression, sc-multiome, Tr1 vs ALL OTHER comparison
Related to Figure 3				bold = up in Tr1			filtered on absolute log2 fold change >2 and FDR < 0.01
Results of a two-sided Wilcoxon test, examining significanly different genes in OTHER (TableS9A) and Tr1 (TableS9B) populations; Tr1 genes are downregulated in OTHER
Table S9A	group	group_name	seqnames	idx	start	end	name	strand	Log2FC	FDR	MeanDiff		Table S9B	group	group_name	seqnames	idx	start	end	name	strand	Log2FC	FDR	MeanDiff
24157	1	Other	chr3	426	46370853	46372670	CCR5	3	-7.36279	6.85252e-10	-0.327192		2857.1	2	Tr1	chr1	2857	206772493	206774541	IL10	3	7.05918	0.00140095	0.26472
27907	1	Other	chr5	751	87058693	87239790	LINC01949	3	-7.19364	1.57108e-06	-0.290773		11646.1	2	Tr1	chr15	589	60004310	60004311	FOXB1	3	6.99348	1.49064e-08	0.252845
2857	1	Other	chr1	2857	206772493	206774541	IL10	3	-6.97204	0.000354168	-0.249087		13732	2	Tr1	chr16	1409	79676047	79770430	LINC01229	3	6.76036	0.00054142	0.21482
10528	1	Other	chr14	945	81398582	81436459	STON2	3	-6.87915	0.000134054	-0.23343		14809.1	2	Tr1	chr17	837	36090142	36090143	CCL3	3	6.35828	1.64323e-08	0.997517
28224	1	Other	chr5	1068	132227241	132228082	P4HA2	3	-6.58236	4.19915e-06	-0.189653		14810.1	2	Tr1	chr17	838	36103826	36103827	CCL4	3	6.15783	7.86561e-09	2.23281
696	1	Other	chr1	696	31506225	31540381	LINC01226	3	-6.48024	0.00606352	-0.176557		10528.1	2	Tr1	chr14	945	81398582	81436459	STON2	3	5.89609	0.00119298	0.288287
33276	1	Other	chr8	797	73356460	73356461	RDH10-AS1	3	-6.46083	5.1154e-05	-0.17417		3547	2	Tr1	chr10	138	11105497	11105773	CELF2-AS2	3	5.8087	0.00225965	0.110105
27906	1	Other	chr5	750	86967320	86967321	AC109492.1	3	-6.1494	0.000574509	-0.139966		18903	2	Tr1	chr2	131	10080410	10080411	CYS1	3	5.76925	0.00361602	0.10708
25954	1	Other	chr4	331	36392409	36392410	AC104078.2	3	-6.14325	8.31123e-05	-0.139362		31332	2	Tr1	chr7	539	48171457	48171458	ABCA13	3	5.59609	5.62815e-06	0.325206
20066	1	Other	chr2	1294	111631039	111699033	AC017002.6	3	-6.05639	7.99212e-07	-0.2696		16745.1	2	Tr1	chr18	781	80247347	80247514	PARD6G	3	5.5214	6.62346e-05	0.221374
30341	1	Other	chr6	1375	128883140	128883197	LAMA2	3	-5.83195	0.00377721	-0.111926		34276	2	Tr1	chr9	302	35111422	35116341	FAM214B	3	5.50245	0.00361602	0.0886635
30447	1	Other	chr6	1481	138499493	138572540	NHSL1	3	-5.59682	0.00377721	-0.0947921		29808	2	Tr1	chr6	842	46325667	46491972	RCAN2	3	5.47862	0.00909039	0.0871783
26767	1	Other	chr4	1144	143336761	143381945	GAB1	3	-5.43106	1.35976e-06	-0.357059		1259.1	2	Tr1	chr1	1259	67127260	67231852	C1orf141	3	5.33725	0.00361602	0.0788543
16745	1	Other	chr18	781	80247347	80247514	PARD6G	3	-5.33326	2.71746e-06	-0.285461		11718	2	Tr1	chr15	661	64882384	64882385	AC069368.2	3	5.27577	0.00909039	0.0754811
31322	1	Other	chr7	529	47539600	47582111	TNS3	3	-5.26502	0.00606352	-0.0749057		20066.1	2	Tr1	chr2	1294	111631039	111699033	AC017002.6	3	5.26614	1.27195e-06	0.235251
6016	1	Other	chr11	1214	67886495	67886590	LINC02754	3	-5.25701	0.00234086	-0.0744801		11507	2	Tr1	chr15	450	49879603	49879604	AC025040.1	3	5.25557	0.00361602	0.0744039
16622	1	Other	chr18	658	70289044	70314190	SOCS6	3	-5.22349	0.000787011	-0.121874		2667	2	Tr1	chr1	2667	192517189	192517190	AL136987.1	3	5.21155	0.00909039	0.0721075
1259	1	Other	chr1	1259	67127260	67231852	C1orf141	3	-5.17695	0.00972497	-0.0703517		30526	2	Tr1	chr6	1560	149217935	149217936	AL031056.1	3	5.11395	0.00909039	0.0672602
12463	1	Other	chr16	140	1989969	1991124	SYNGR3	3	-5.12694	0.00606352	-0.0678864		26634.1	2	Tr1	chr4	1011	122621010	122621066	IL21	3	5.035	5.30341e-11	0.466458
24156	1	Other	chr3	425	46353733	46357489	CCR2	3	-5.09085	3.66576e-10	-0.309483		21408.1	2	Tr1	chr20	96	4148778	4171710	SMOX	3	4.98053	3.67209e-08	0.238161
21408	1	Other	chr20	96	4148778	4171710	SMOX	3	-4.90585	0.000114727	-0.15048		9706	2	Tr1	chr14	123	21941127	21941128	TRAV9-2	3	4.96029	0.00361602	0.0602625
33551	1	Other	chr8	1072	102528739	102535880	AP002852.1	3	-4.80924	0.00125436	-0.146144		32722.1	2	Tr1	chr8	243	19235676	19259469	AC100849.1	3	4.92476	0.00119298	0.130523
28221	1	Other	chr5	1065	132073788	132073789	CSF2	3	-4.80415	3.87935e-06	-0.508831		6468.1	2	Tr1	chr11	1666	110093391	110135854	ZC3H12C	3	4.89299	2.56393e-11	0.837421
23850	1	Other	chr3	119	12287367	12379706	PPARG	3	-4.77057	2.31097e-06	-0.276903		10300	2	Tr1	chr14	717	65302679	65318790	AL355076.2	3	4.76713	1.63084e-06	0.298961
7010	1	Other	chr12	143	6772518	6772520	LAG3	3	-4.61158	1.65817e-86	-10.3961		21890.1	2	Tr1	chr20	578	43914851	43945705	TOX2	3	4.48477	1.89832e-32	1.71246
34434	1	Other	chr9	460	68705239	68780039	PIP5K1B	3	-4.58418	2.9579e-19	-2.3001		20060	2	Tr1	chr2	1288	111267472	111267473	AC068491.3	3	4.38996	0.000473941	0.125566
35243	1	Other	chr9	1269	136996567	136996568	CLIC3	3	-4.5841	1.99687e-05	-0.209419		25954.1	2	Tr1	chr4	331	36392409	36392410	AC104078.2	3	4.32845	0.000760958	0.12638
9918	1	Other	chr14	335	24634159	24634267	GZMB	3	-4.49525	8.7556e-15	-1.0869		10385.1	2	Tr1	chr14	802	72892648	72894116	DPF3	3	4.0701	5.22888e-05	0.214903
24456	1	Other	chr3	725	65622089	66038550	MAGI1	3	-4.47376	0.00010947	-0.559406		33725.1	2	Tr1	chr8	1246	125430357	125433546	TRIB1	3	4.06254	8.21498e-14	0.539641
10385	1	Other	chr14	802	72892648	72894116	DPF3	3	-4.4228	0.00628334	-0.199227		16399.1	2	Tr1	chr18	435	46333967	46334224	RNF165	3	4.05071	0.000226197	0.154679
11508	1	Other	chr15	451	50114503	50119222	ATP8B4	3	-4.3612	9.50055e-15	-1.20476		34592.1	2	Tr1	chr9	618	91102506	91119543	AL158071.4	3	4.04746	6.55153e-07	0.232601
33632	1	Other	chr8	1153	116325058	116325062	LINC00536	3	-4.3348	0.000145555	-0.299074		34594.1	2	Tr1	chr9	620	91118591	91170673	AL158071.1	3	3.99885	4.98035e-12	0.449491
24793	1	Other	chr3	1062	122055361	122077903	CD86	3	-4.26231	0.00199908	-0.0983266		11508.1	2	Tr1	chr15	451	50114503	50119222	ATP8B4	3	3.96945	4.2528e-21	1.86827
14809	1	Other	chr17	837	36090142	36090143	CCL3	3	-4.24083	6.5862e-05	-0.405148		28221.1	2	Tr1	chr5	1065	132073788	132073789	CSF2	3	3.93719	1.73622e-08	0.751111
33725	1	Other	chr8	1246	125430357	125433546	TRIB1	3	-4.21591	6.20546e-12	-0.510261		19697.1	2	Tr1	chr2	925	85694290	85694426	GNLY	3	3.84704	4.4379e-12	3.60174
13106	1	Other	chr16	783	31355133	31355222	ITGAX	3	-4.202	0.00016704	-0.26175		29152.1	2	Tr1	chr6	186	15021963	15090170	AL138720.1	3	3.81346	2.38414e-22	1.43829
28350	1	Other	chr5	1194	139389912	139389913	MZB1	3	-4.18808	4.76157e-07	-0.280043		29132.1	2	Tr1	chr6	166	13408136	13487662	GFOD1	3	3.79111	7.95296e-08	0.355775
10627	1	Other	chr14	1044	92748611	92748679	LGMN	3	-4.18779	3.13025e-31	-3.32536		25953.1	2	Tr1	chr4	330	36281621	36284022	DTHD1	3	3.77623	6.78472e-12	0.603918
2773	1	Other	chr1	2773	203026497	203051240	PPFIA4	3	-4.18215	0.000236592	-0.224603		7010.1	2	Tr1	chr12	143	6772518	6772520	LAG3	3	3.75295	5.10179e-89	11.7927
16399	1	Other	chr18	435	46333967	46334224	RNF165	3	-4.17723	7.4198e-05	-0.171656		26767.1	2	Tr1	chr4	1144	143336761	143381945	GAB1	3	3.69941	1.53214e-05	0.239428
29802	1	Other	chr6	836	45422004	45422005	AL096865.1	3	-4.13942	0.000235102	-0.161591		26633	2	Tr1	chr4	1010	122618982	122619442	IL21-AS1	3	3.69297	0.0077921	0.094121
2899	1	Other	chr1	2899	209675411	209675412	G0S2	3	-4.13765	1.95903e-11	-0.814255		27588.1	2	Tr1	chr5	432	52989351	52989352	ITGA2	3	3.57319	4.04024e-18	0.815532
1260	1	Other	chr1	1260	67138906	67219557	IL23R	3	-4.11277	9.11697e-05	-0.171078		26137.1	2	Tr1	chr4	514	56656303	56681899	HOPX	3	3.56609	4.42828e-12	0.539049
15124	1	Other	chr17	1152	44345301	44349165	GRN	3	-4.10844	0.000104703	-0.170322		10563.1	2	Tr1	chr14	980	88024527	88079101	LINC01146	3	3.5518	3.22261e-07	0.346395
32146	1	Other	chr7	1353	140177183	140177184	KDM7A-DT	3	-4.09258	0.000801132	-0.110008		29802.1	2	Tr1	chr6	836	45422004	45422005	AL096865.1	3	3.53279	9.05748e-07	0.255295
29152	1	Other	chr6	186	15021963	15090170	AL138720.1	3	-4.06735	3.21473e-20	-1.5563		36196	2	Tr1	chrX	904	135032354	135032355	RTL8C	3	3.53172	6.62346e-05	0.258075
21890	1	Other	chr20	578	43914851	43945705	TOX2	3	-4.04124	1.02539e-28	-1.5538		33275.1	2	Tr1	chr8	796	73294601	73297016	RDH10	3	3.49707	9.95439e-11	0.654403
21929	1	Other	chr20	617	45348423	45348424	SDC4	3	-3.98677	0.00519132	-0.0938304		24793.1	2	Tr1	chr3	1062	122055361	122077903	CD86	3	3.49485	0.000407598	0.165655
20062	1	Other	chr2	1290	111491272	111491273	AC017002.3	3	-3.95311	9.20408e-06	-0.190686		20059	2	Tr1	chr2	1287	111265282	111265283	AC068491.2	3	3.49026	0.000158882	0.158952
11638	1	Other	chr15	581	59372870	59372871	MYO1E	3	-3.87444	4.00946e-21	-1.3529		1660.1	2	Tr1	chr1	1660	110605570	110631474	KCNA2	3	3.48126	0.00504229	0.093722
30415	1	Other	chr6	1449	135880941	135880942	AL360178.1	3	-3.83529	9.89221e-07	-0.503484		27907.1	2	Tr1	chr5	751	87058693	87239790	LINC01949	3	3.4662	0.00105328	0.232802
6468	1	Other	chr11	1666	110093391	110135854	ZC3H12C	3	-3.83083	1.16101e-05	-0.521682		8134.1	2	Tr1	chr12	1267	89351170	89352501	DUSP6	3	3.44857	1.07376e-12	0.529144
17148	1	Other	chr19	403	10010503	10010504	COL5A3	3	-3.82316	2.85087e-05	-0.159606		20061.1	2	Tr1	chr2	1289	111468809	111468810	AC017002.5	3	3.44194	4.68045e-14	0.614021
14810	1	Other	chr17	838	36103826	36103827	CCL4	3	-3.73461	3.32544e-06	-1.04259		11638.1	2	Tr1	chr15	581	59372870	59372871	MYO1E	3	3.36797	7.71725e-22	1.53159
29150	1	Other	chr6	184	14431682	14431683	AL009177.1	3	-3.71329	3.99817e-14	-0.685503		11297	2	Tr1	chr15	240	40106085	40108892	BMF	3	3.35605	0.000944983	0.124236
24151	1	Other	chr3	420	45940932	45945049	CXCR6	3	-3.70479	2.13101e-28	-1.30252		17903.1	2	Tr1	chr19	1158	38744473	38769904	CAPN12	3	3.32241	2.10923e-07	0.284068
10646	1	Other	chr14	1063	93957420	93976570	ASB2	3	-3.69724	2.77269e-05	-0.265338		15374	2	Tr1	chr17	1402	55751050	55751400	PCTP	3	3.32089	0.00583176	0.100103
35825	1	Other	chrX	533	71697195	71697196	LINC00891	3	-3.69571	1.74913e-05	-0.27209		21305.1	2	Tr1	chr2	2533	241858893	241858894	PDCD1	3	3.31416	5.93103e-13	0.55266
25192	1	Other	chr3	1461	157123003	157123004	LINC00880	3	-3.67139	0.000402842	-0.169987		29115	2	Tr1	chr6	149	11291298	11291299	AL022098.1	3	3.31039	0.00899749	0.107115
7499	1	Other	chr12	632	47879114	47943048	VDR	3	-3.66365	3.56182e-19	-1.09139		12163	2	Tr1	chr15	1106	90815543	90815544	AC124248.2	3	3.29967	0.00904982	0.0929438
19942	1	Other	chr2	1170	101474503	101475112	RFX8	3	-3.65596	0.000680108	-0.223701		35801	2	Tr1	chrX	509	70289944	70289979	PDZD11	3	3.29207	0.000422935	0.151601
25814	1	Other	chr4	191	10517464	10684768	CLNK	3	-3.6498	4.74889e-05	-0.474274		24156.1	2	Tr1	chr3	425	46353733	46357489	CCR2	3	3.28311	8.34973e-08	0.300343
27588	1	Other	chr5	432	52989351	52989352	ITGA2	3	-3.62523	3.25827e-17	-0.697898		10627.1	2	Tr1	chr14	1044	92748611	92748679	LGMN	3	3.27317	5.03756e-35	3.56533
26005	1	Other	chr4	382	40514757	40630623	RBM47	3	-3.6113	0.00407005	-0.205947		1241.1	2	Tr1	chr1	1241	65147548	65148203	AK4	3	3.2288	3.68449e-07	0.506783
34594	1	Other	chr9	620	91118591	91170673	AL158071.1	3	-3.59106	8.46422e-10	-0.387606		3502	2	Tr1	chr10	93	6025977	6025978	AL137186.1	3	3.22574	0.000176105	0.211981
1660	1	Other	chr1	1660	110605570	110631474	KCNA2	3	-3.5705	0.00156523	-0.157712		2185.1	2	Tr1	chr1	2185	156295678	156295689	GLMP	3	3.20521	2.70646e-05	0.241466
20061	1	Other	chr2	1289	111468809	111468810	AC017002.5	3	-3.56653	3.25827e-17	-0.702378		2899.1	2	Tr1	chr1	2899	209675411	209675412	G0S2	3	3.19207	4.42304e-08	0.9225
25850	1	Other	chr4	227	15778327	15778328	CD38	3	-3.54259	2.4629e-70	-6.53563		29150.1	2	Tr1	chr6	184	14431682	14431683	AL009177.1	3	3.18931	3.2046e-13	0.789288
30417	1	Other	chr6	1451	136064637	136225618	AL138828.1	3	-3.51224	7.42606e-09	-1.04691		4805	2	Tr1	chr11	3	138997	139612	LINC01001	3	3.18923	0.0050632	0.103521
8311	1	Other	chr12	1444	105327016	105327017	AC011313.1	3	-3.50835	0.00208523	-0.118012		8555	2	Tr1	chr12	1688	120725825	120725861	ACADS	3	3.15266	0.000282475	0.164383
26137	1	Other	chr4	514	56656303	56681899	HOPX	3	-3.50833	2.08702e-10	-0.491798		7009.1	2	Tr1	chr12	142	6766334	6766375	PTMS	3	3.15212	1.56237e-31	1.41765
19140	1	Other	chr2	368	28981297	28981298	TOGARAM2	3	-3.49329	7.37656e-05	-0.206981		32985	2	Tr1	chr8	506	38996868	38996986	ADAM9	3	3.1425	1.64078e-06	0.261481
11509	1	Other	chr15	452	50182195	50191001	SLC27A2	3	-3.48779	6.31565e-09	-0.386405		24151.1	2	Tr1	chr3	420	45940932	45945049	CXCR6	3	3.14214	3.30356e-25	1.25881
8134	1	Other	chr12	1267	89351170	89352501	DUSP6	3	-3.48642	1.50222e-09	-0.47817		11509.1	2	Tr1	chr15	452	50182195	50191001	SLC27A2	3	3.13185	7.91971e-09	0.470255
15542	1	Other	chr17	1570	65100985	65137469	RGS9	3	-3.47192	2.05048e-07	-0.304372		33551.1	2	Tr1	chr8	1072	102528739	102535880	AP002852.1	3	3.1258	0.000425271	0.173363
3863	1	Other	chr10	454	47300196	47300197	GDF10	3	-3.44888	0.00391437	-0.142604		7972.1	2	Tr1	chr12	1105	68159739	68159740	IFNG	3	3.09969	9.9179e-10	0.468281
7009	1	Other	chr12	142	6766334	6766375	PTMS	3	-3.44543	5.60437e-25	-1.08539		31017.1	2	Tr1	chr7	224	21543038	21543215	DNAH11	3	3.06166	2.92745e-07	1.07884
21204	1	Other	chr2	2432	237396816	237414375	COL6A3	3	-3.44125	2.06234e-08	-0.509535		24155	2	Tr1	chr3	424	46208312	46208313	CCR1	3	3.05483	0.00956888	0.111354
30414	1	Other	chr6	1448	135851700	136038291	PDE7B	3	-3.42558	5.70774e-22	-4.46735		33546.1	2	Tr1	chr8	1067	101719647	102124907	NCALD	3	3.05474	1.96433e-59	7.57267
31017	1	Other	chr7	224	21543038	21543215	DNAH11	3	-3.41235	1.77559e-05	-0.936521		18014.1	2	Tr1	chr19	1269	41535182	41535567	LINC01480	3	3.04664	2.44564e-07	0.329084
35446	1	Other	chrX	154	22032324	22032325	PHEX	3	-3.40851	1.74843e-06	-0.519974		6481	2	Tr1	chr11	1679	111379274	111379275	POU2AF1	3	3.03365	0.00248962	0.177487
27611	1	Other	chr5	455	55102645	55102646	GZMA	3	-3.40257	1.59849e-28	-3.46749		3672.1	2	Tr1	chr10	263	23694745	24466531	KIAA1217	3	3.03124	1.68943e-07	0.45168
29132	1	Other	chr6	166	13408136	13487662	GFOD1	3	-3.36413	1.7891e-06	-0.384088		28350.1	2	Tr1	chr5	1194	139389912	139389913	MZB1	3	3.01391	1.39259e-06	0.355644
11646	1	Other	chr15	589	60004310	60004311	FOXB1	3	-3.36324	0.00010947	-0.191499		35245.1	2	Tr1	chr9	1271	137028236	137028922	ABCA2	3	3.01281	1.71516e-06	0.266031
18870	1	Other	chr2	98	8119054	8488049	LINC00299	3	-3.35488	9.95802e-22	-1.64061		20062.1	2	Tr1	chr2	1290	111491272	111491273	AC017002.3	3	3.00258	4.37628e-06	0.252733
23789	1	Other	chr3	58	9124976	9249646	SRGAP3	3	-3.35365	9.55321e-13	-1.21285		13728.1	2	Tr1	chr16	1405	79599901	79600737	MAF	3	2.99813	2.14848e-74	6.48271
14216	1	Other	chr17	244	7435434	7435454	TMEM102	3	-3.30074	0.00620407	-0.0995787		15124.1	2	Tr1	chr17	1152	44345301	44349165	GRN	3	2.94802	1.55984e-07	0.294022
13946	1	Other	chr16	1623	89575757	89575768	CPNE7	3	-3.27815	0.00246485	-0.120928		4358.1	2	Tr1	chr10	949	96633240	96720514	PIK3AP1	3	2.92032	9.14491e-07	0.372042
28645	1	Other	chr5	1489	157109043	157109122	HAVCR2	3	-3.27551	9.08686e-26	-1.47168		14797.1	2	Tr1	chr17	825	35880359	35880793	CCL5	3	2.90507	1.0732e-16	2.58695
779	1	Other	chr1	779	35557472	35557799	NCDN	3	-3.22569	0.00156963	-0.128443		20813.1	2	Tr1	chr2	2041	203867770	203867943	CTLA4	3	2.85795	2.04514e-69	5.98243
28643	1	Other	chr5	1487	157058475	157059119	HAVCR1	3	-3.16683	0.00179377	-0.172708		35825.1	2	Tr1	chrX	533	71697195	71697196	LINC00891	3	2.85696	1.71367e-06	0.296844
18014	1	Other	chr19	1269	41535182	41535567	LINC01480	3	-3.15072	1.09235e-06	-0.302071		1916	2	Tr1	chr1	1916	149887889	149899626	BOLA1	3	2.83873	0.00949244	0.107857
21634	1	Other	chr20	322	24949268	24949269	CST7	3	-3.14858	1.92278e-21	-1.00073		13078	2	Tr1	chr16	755	30949067	30949152	ORAI3	3	2.83567	2.42091e-08	0.346768
11277	1	Other	chr15	220	39118712	39427195	AC013652.1	3	-3.12861	8.78496e-18	-1.27283		283	2	Tr1	chr1	283	11736083	11736175	AGTRAP	3	2.81988	1.17266e-05	0.21022
33115	1	Other	chr8	636	55879834	55879835	LYN	3	-3.11977	9.77847e-08	-0.309548		1188	2	Tr1	chr1	1188	58933642	59132473	LINC01358	3	2.78918	0.00591661	0.115588
12146	1	Other	chr15	1089	90184962	90201319	SEMA4B	3	-3.11698	0.00010831	-0.243588		28645.1	2	Tr1	chr5	1489	157109043	157109122	HAVCR2	3	2.78094	2.80046e-24	1.52985
4673	1	Other	chr10	1264	123356449	123482997	LINC02641	3	-3.1058	0.00424619	-0.18233		21634.1	2	Tr1	chr20	322	24949268	24949269	CST7	3	2.77712	3.04586e-22	1.02946
34579	1	Other	chr9	605	89605011	89605038	GADD45G	3	-3.0952	1.19483e-07	-0.382841		23803	2	Tr1	chr3	72	9769946	9769947	CAMK1	3	2.77148	4.52987e-05	0.231752
14932	1	Other	chr17	960	40516891	40516892	AC004585.1	3	-3.08859	2.81028e-13	-0.658077		24950	2	Tr1	chr3	1219	133455775	133455776	BFSP2-AS1	3	2.75041	0.000727188	0.166131
7972	1	Other	chr12	1105	68159739	68159740	IFNG	3	-3.07654	0.000107434	-0.395887		30611	2	Tr1	chr6	1645	157830572	157830573	AL391863.2	3	2.73843	0.000728361	0.126442
33546	1	Other	chr8	1067	101719647	102124907	NCALD	3	-3.0506	1.26471e-51	-7.73981		33632.1	2	Tr1	chr8	1153	116325058	116325062	LINC00536	3	2.73501	0.00624397	0.129891
25953	1	Other	chr4	330	36281621	36284022	DTHD1	3	-3.04704	2.50089e-10	-0.537199		27611.1	2	Tr1	chr5	455	55102645	55102646	GZMA	3	2.73463	1.38312e-24	3.18572
32722	1	Other	chr8	243	19235676	19259469	AC100849.1	3	-3.04526	0.00620407	-0.111601		28643.1	2	Tr1	chr5	1487	157058475	157059119	HAVCR1	3	2.7315	0.00110564	0.138036
33275	1	Other	chr8	796	73294601	73297016	RDH10	3	-3.02707	6.07318e-11	-0.541621		7499.1	2	Tr1	chr12	632	47879114	47943048	VDR	3	2.71909	8.6015e-20	1.16075
26056	1	Other	chr4	433	47485274	47485299	ATP10D	3	-3.00454	0.000187334	-0.173093		20322.1	2	Tr1	chr2	1550	144430933	144520398	ZEB2	3	2.7055	2.87055e-22	1.65437
33050	1	Other	chr8	571	47738163	47738164	CEBPD	3	-3.00095	1.94332e-05	-0.312378		20064.1	2	Tr1	chr2	1292	111494956	111523376	MIR4435-2HG	3	2.67655	3.70198e-59	5.14641
7174	1	Other	chr12	307	12684520	12696187	GPR19	3	-2.99857	3.0413e-08	-0.439238		24201.1	2	Tr1	chr3	470	48556802	48556890	PFKFB4	3	2.63692	0.00386487	0.291651
3672	1	Other	chr10	263	23694745	24466531	KIAA1217	3	-2.99004	0.000474925	-0.308857		33276.1	2	Tr1	chr8	797	73356460	73356461	RDH10-AS1	3	2.63084	0.00273834	0.124428
11907	1	Other	chr15	850	75336019	75336099	COMMD4	3	-2.98837	2.79548e-05	-0.240271		16883	2	Tr1	chr19	138	2783272	2783273	SGTA	3	2.62858	0.00953941	0.118085
13728	1	Other	chr16	1405	79599901	79600737	MAF	3	-2.94362	3.62118e-73	-5.83044		18870.1	2	Tr1	chr2	98	8119054	8488049	LINC00299	3	2.62609	3.96647e-22	1.44892
20813	1	Other	chr2	2041	203867770	203867943	CTLA4	3	-2.93802	1.13026e-71	-5.13231		31784	2	Tr1	chr7	991	101154475	101154985	AP1S1	3	2.61736	0.000120283	0.169725
30609	1	Other	chr6	1643	157381132	157381190	ZDHHC14	3	-2.93568	6.39371e-21	-1.43505		5804.1	2	Tr1	chr11	1002	63598714	63614469	PLAAT3	3	2.59373	0.00388287	0.0852045
10563	1	Other	chr14	980	88024527	88079101	LINC01146	3	-2.93182	1.92294e-05	-0.296145		18439.1	2	Tr1	chr19	1694	51372639	51372701	NKG7	3	2.58838	4.21396e-06	0.42326
6698	1	Other	chr11	1896	123358427	123607809	GRAMD1B	3	-2.92744	8.19566e-33	-2.06598		298.1	2	Tr1	chr1	298	12166990	12167003	TNFRSF1B	3	2.5816	2.08148e-39	2.89287
26634	1	Other	chr4	1011	122621010	122621066	IL21	3	-2.92397	1.15088e-05	-0.293079		11798	2	Tr1	chr15	741	69462946	69835234	DRAIC	3	2.57604	2.8273e-05	0.518113
4711	1	Other	chr10	1302	126388454	126388455	ADAM12	3	-2.91849	3.49096e-06	-1.5928		6672.1	2	Tr1	chr11	1870	120336412	120385294	ARHGEF12	3	2.55376	1.94184e-12	0.826134
14645	1	Other	chr17	673	29929902	29943628	EFCAB5	3	-2.90611	0.00172386	-0.152793		6901	2	Tr1	chr12	34	1811759	1918652	CACNA2D4	3	2.54333	0.00109609	0.138167
21305	1	Other	chr2	2533	241858893	241858894	PDCD1	3	-2.89595	1.27883e-08	-0.361325		35815	2	Tr1	chrX	523	71198207	71198208	AL590764.1	3	2.54014	0.00912259	0.143029
23705	1	Other	chr22	874	50327011	50327012	DENND6B	3	-2.89368	1.95264e-10	-0.454793		113.1	2	Tr1	chr1	113	2552105	2557031	TNFRSF14-AS1	3	2.53539	5.15393e-06	0.235698
16382	1	Other	chr18	418	44680172	44701338	SETBP1	3	-2.88133	0.000116964	-0.304643		13253	2	Tr1	chr16	930	50693587	50697139	NOD2	3	2.53434	0.00273779	0.115853
12545	1	Other	chr16	222	3087099	3087111	AC108134.3	3	-2.86431	0.00177664	-0.14599		19303.1	2	Tr1	chr2	531	46297406	46297407	EPAS1	3	2.52539	1.17171e-05	0.412182
799	1	Other	chr1	799	36324153	36324154	EVA1B	3	-2.85783	1.94225e-06	-0.23926		19724.1	2	Tr1	chr2	952	87458962	87459044	LINC01943	3	2.51865	2.92257e-28	1.45195
33453	1	Other	chr8	974	94262318	94262350	GEM	3	-2.8481	0.00178711	-0.229197		10523.1	2	Tr1	chr14	940	80955042	80955655	TSHR	3	2.5028	0.00386814	0.198232
11273	1	Other	chr15	216	38628004	38702873	LINC02694	3	-2.84502	4.19791e-27	-3.16939		2164	2	Tr1	chr1	2164	155859566	155859567	SYT11	3	2.50066	3.21962e-06	0.24462
25302	1	Other	chr3	1571	171738050	171810483	PLD1	3	-2.83514	4.85256e-08	-0.438759		25302.1	2	Tr1	chr3	1571	171738050	171810483	PLD1	3	2.50034	9.25057e-09	0.428757
8237	1	Other	chr12	1370	98894890	99984271	ANKS1B	3	-2.8227	0.00340878	-0.0944094		4042.1	2	Tr1	chr10	633	70602686	70602759	PRF1	3	2.49927	5.95984e-07	0.354081
44	1	Other	chr1	44	1214152	1214153	TNFRSF4	3	-2.79017	2.42035e-22	-1.23615		32504	2	Tr1	chr8	25	1763268	1763269	AC100810.1	3	2.49577	0.00403722	0.14609
4345	1	Other	chr10	936	95711778	95756163	ENTPD1	3	-2.7877	3.10191e-08	-0.54333		1963	2	Tr1	chr1	1963	151156648	151156649	TNFAIP8L2	3	2.48931	0.000484415	0.131978
1241	1	Other	chr1	1241	65147548	65148203	AK4	3	-2.78321	1.45521e-08	-0.466126		6342.1	2	Tr1	chr11	1540	93479188	93543391	SMCO4	3	2.47478	4.61253e-07	0.328699
20064	1	Other	chr2	1292	111494956	111523376	MIR4435-2HG	3	-2.77864	1.39514e-63	-5.54593		30158.1	2	Tr1	chr6	1192	105993462	106098940	PRDM1	3	2.46884	1.65112e-34	1.76234
43	1	Other	chr1	43	1205679	1206592	TNFRSF18	3	-2.77477	7.35052e-14	-0.685204		3503.1	2	Tr1	chr10	94	6062289	6062325	IL2RA	3	2.46602	1.76403e-21	3.07193
19697	1	Other	chr2	925	85694290	85694426	GNLY	3	-2.76007	2.56461e-08	-2.90115		799.1	2	Tr1	chr1	799	36324153	36324154	EVA1B	3	2.45573	8.34694e-06	0.204686
33015	1	Other	chr8	536	41665260	41896762	ANK1	3	-2.75803	4.23569e-18	-1.02665		29496.1	2	Tr1	chr6	530	31815542	31815543	HSPA1A	3	2.44881	4.63423e-12	0.621007
23397	1	Other	chr22	566	37019634	37024193	MPST	3	-2.74363	0.00024658	-0.232289		25850.1	2	Tr1	chr4	227	15778327	15778328	CD38	3	2.44419	5.41103e-61	6.08411
298	1	Other	chr1	298	12166990	12167003	TNFRSF1B	3	-2.71829	5.99349e-42	-2.49847		23789.1	2	Tr1	chr3	58	9124976	9249646	SRGAP3	3	2.44289	1.4434e-12	1.2124
13102	1	Other	chr16	779	31202755	31202760	PYCARD	3	-2.70771	1.74426e-12	-0.540112		11454	2	Tr1	chr15	397	45430528	45430607	C15orf48	3	2.43401	0.00447067	0.203616
35823	1	Other	chrX	531	71618509	71618511	CXCR3	3	-2.70427	7.09901e-12	-0.655073		23397.1	2	Tr1	chr22	566	37019634	37024193	MPST	3	2.42814	0.000468496	0.13914
6299	1	Other	chr11	1497	86800520	86800542	PRSS23	3	-2.69778	0.000761999	-0.182864		12805	2	Tr1	chr16	482	19114382	19114383	ITPRIPL2	3	2.42444	0.00612205	0.0875805
7056	1	Other	chr12	189	8066358	8066359	C3AR1	3	-2.68253	0.00074822	-0.187429		23391.1	2	Tr1	chr22	560	36860987	36863091	NCF4	3	2.42179	2.16778e-11	0.480954
6342	1	Other	chr11	1540	93479188	93543391	SMCO4	3	-2.66484	3.45985e-08	-0.371068		31556.1	2	Tr1	chr7	763	77798433	77798434	TMEM60	3	2.40488	1.21088e-07	0.300635
29978	1	Other	chr6	1012	73695784	73696203	CD109	3	-2.65989	4.65883e-15	-0.91837		24456.1	2	Tr1	chr3	725	65622089	66038550	MAGI1	3	2.40433	0.000192556	0.452625
7011	1	Other	chr12	144	6789527	6789536	CD4	3	-2.65247	7.07318e-51	-3.70055		1703	2	Tr1	chr1	1703	112707055	112707434	RHOC	3	2.40208	0.000425376	0.16314
113	1	Other	chr1	113	2552105	2557031	TNFRSF14-AS1	3	-2.61536	0.000838804	-0.193807		26005.1	2	Tr1	chr4	382	40514757	40630623	RBM47	3	2.40148	0.00510176	0.22844
10523	1	Other	chr14	940	80955042	80955655	TSHR	3	-2.5978	0.00160728	-0.233565		34487	2	Tr1	chr9	513	76441665	76459182	GCNT1	3	2.38778	0.000124735	0.278032
11701	1	Other	chr15	644	64040266	64046322	DAPK2	3	-2.58075	0.000139642	-0.440825		30609.1	2	Tr1	chr6	1643	157381132	157381190	ZDHHC14	3	2.38613	5.11941e-17	1.39361
35493	1	Other	chrX	201	30724173	30724174	GK-AS1	3	-2.5528	0.00117551	-0.166557		44.1	2	Tr1	chr1	44	1214152	1214153	TNFRSF4	3	2.37897	1.46887e-24	1.45263
35063	1	Other	chr9	1089	129178260	129178261	IER5L	3	-2.5498	0.00180197	-0.15931		19140.1	2	Tr1	chr2	368	28981297	28981298	TOGARAM2	3	2.37557	7.86054e-05	0.229421
30411	1	Other	chr6	1445	135497421	135498429	LINC00271	3	-2.54661	7.98998e-05	-0.438702		28224.1	2	Tr1	chr5	1068	132227241	132228082	P4HA2	3	2.37523	0.00105536	0.179395
30158	1	Other	chr6	1192	105993462	106098940	PRDM1	3	-2.53922	7.87969e-32	-1.90776		20932	2	Tr1	chr2	2160	216633419	216659618	IGFBP2	3	2.37261	0.00242848	0.321222
34598	1	Other	chr9	624	91423831	91423832	NFIL3	3	-2.53501	3.08824e-12	-0.663402		17148.1	2	Tr1	chr19	403	10010503	10010504	COL5A3	3	2.36662	0.000726461	0.215683
28474	1	Other	chr5	1318	141673159	141682230	ARAP3	3	-2.53044	0.00686467	-0.121968		17276	2	Tr1	chr19	531	12881448	12881449	DNASE2	3	2.36251	1.70062e-05	0.210291
34835	1	Other	chr9	861	113444730	113594129	RGS3	3	-2.52113	9.3625e-08	-0.431004		23479.1	2	Tr1	chr22	648	39014256	39014257	APOBEC3C	3	2.36068	1.0034e-09	0.419136
4358	1	Other	chr10	949	96633240	96720514	PIK3AP1	3	-2.51984	7.56376e-07	-0.309893		15579.1	2	Tr1	chr17	1607	68413622	68413740	AC007780.1	3	2.35297	5.25312e-07	0.517578
22682	1	Other	chr21	406	42395942	42396091	TMPRSS3	3	-2.51967	0.000757808	-0.1492		6698.1	2	Tr1	chr11	1896	123358427	123607809	GRAMD1B	3	2.35264	4.01848e-24	1.93403
18571	1	Other	chr19	1826	54502830	54502907	LAIR2	3	-2.49248	0.000319914	-0.227649		19718	2	Tr1	chr2	946	87021851	87021852	PLGLB1	3	2.34108	0.00112209	0.145171
34592	1	Other	chr9	618	91102506	91119543	AL158071.4	3	-2.48892	0.00285203	-0.126982		33021.1	2	Tr1	chr8	542	42207564	42207676	PLAT	3	2.33471	0.000411948	0.227498
4579	1	Other	chr10	1170	114764787	114767811	AL137025.1	3	-2.48018	1.32877e-05	-0.285584		8563	2	Tr1	chr12	1696	121132875	121132876	P2RX7	3	2.33171	5.42637e-06	0.293974
4899	1	Other	chr11	97	1763895	1763948	CTSD	3	-2.47415	1.03608e-09	-0.530856		28237	2	Tr1	chr5	1081	132673985	132674051	IL4	3	2.32662	0.00974748	0.149628
31446	1	Other	chr7	653	66075818	66075944	ASL	3	-2.46611	0.000137474	-0.239068		12165.1	2	Tr1	chr15	1108	90868587	90879720	FURIN	3	2.31275	7.45848e-09	0.515263
9037	1	Other	chr13	242	42339187	42424892	LINC02341	3	-2.46031	0.00907232	-0.174975		22774.1	2	Tr1	chr21	498	44921050	44921073	ITGB2-AS1	3	2.30785	2.21189e-08	0.372133
13447	1	Other	chr16	1124	66552566	66552582	CKLF	3	-2.41847	1.45771e-40	-3.02301		26812.1	2	Tr1	chr4	1189	147732087	147732088	ARHGAP10	3	2.30372	5.04048e-29	2.58485
26812	1	Other	chr4	1189	147732087	147732088	ARHGAP10	3	-2.40504	4.00023e-25	-2.51981		24947	2	Tr1	chr3	1216	133038390	133125073	TMEM108	3	2.29823	0.00283667	0.135361
19196	1	Other	chr2	424	36355777	36355778	CRIM1	3	-2.39833	1.73954e-09	-0.666938		35823.1	2	Tr1	chrX	531	71618509	71618511	CXCR3	3	2.29571	1.91716e-11	0.639149
22774	1	Other	chr21	498	44921050	44921073	ITGB2-AS1	3	-2.38758	1.98371e-06	-0.345355		17172.1	2	Tr1	chr19	427	10416772	10452939	PDE4A	3	2.29448	3.50496e-06	0.359888
30344	1	Other	chr6	1378	129710176	129710177	ARHGAP18	3	-2.38114	1.03985e-16	-0.917026		21056	2	Tr1	chr2	2284	224031477	224039288	SERPINE2	3	2.28595	0.000456577	0.183435
19724	1	Other	chr2	952	87458962	87459044	LINC01943	3	-2.36244	5.29398e-21	-1.34171		15542.1	2	Tr1	chr17	1570	65100985	65137469	RGS9	3	2.27745	6.5711e-08	0.401814
29418	1	Other	chr6	452	30684743	30687895	PPP1R18	3	-2.36053	6.07287e-14	-0.727562		32872.1	2	Tr1	chr8	393	29348804	29350684	DUSP4	3	2.26623	2.34316e-12	0.782634
30405	1	Other	chr6	1439	135181307	135181514	MYB	3	-2.35187	4.31527e-07	-0.637877		8837	2	Tr1	chr13	42	21313411	21348721	LINC00539	3	2.25971	0.00161843	0.161594
30610	1	Other	chr6	1644	157823245	157823246	SNX9	3	-2.34889	6.49761e-71	-17.454		17799.1	2	Tr1	chr19	1054	35902528	35902538	HCST	3	2.25488	9.09501e-33	2.5039
10781	1	Other	chr14	1198	101731107	101731108	LINC02320	3	-2.34199	0.00121691	-0.312864		11277.1	2	Tr1	chr15	220	39118712	39427195	AC013652.1	3	2.2493	8.77309e-14	1.28181
18039	1	Other	chr19	1294	42241892	42242602	GSK3A	3	-2.32081	0.00676276	-0.151456		1662	2	Tr1	chr1	1662	110674939	110674940	KCNA3	3	2.24116	0.00869739	0.128859
24201	1	Other	chr3	470	48556802	48556890	PFKFB4	3	-2.30847	0.00655812	-0.257722		24934.1	2	Tr1	chr3	1203	131381670	131381785	NUDT16	3	2.22153	0.00591661	0.145819
18141	1	Other	chr19	1396	45079194	45079269	GEMIN7	3	-2.30609	0.00299545	-0.186979		15520.1	2	Tr1	chr17	1548	63932260	63932354	CD79B	3	2.21942	3.30526e-05	0.306422
33021	1	Other	chr8	542	42207564	42207676	PLAT	3	-2.3059	0.000146136	-0.245142		15960	2	Tr1	chr17	1988	83079608	83084073	METRNL	3	2.2188	0.00615298	0.0842364
29488	1	Other	chr6	522	31736544	31739763	CLIC1	3	-2.26646	1.46534e-35	-2.22813		1260.1	2	Tr1	chr1	1260	67138906	67219557	IL23R	3	2.21594	0.000445586	0.133319
23825	1	Other	chr3	94	10164918	10164919	IRAK2	3	-2.26165	1.18113e-11	-0.604893		34148	2	Tr1	chr9	174	21971331	21995301	CDKN2A	3	2.21165	0.00246005	0.1602
29181	1	Other	chr6	215	18387349	18387350	RNF144B	3	-2.2571	0.00127087	-0.237142		7096.1	2	Tr1	chr12	229	9607915	9607916	KLRB1	3	2.21129	2.18435e-30	3.03135
9446	1	Other	chr13	651	102799118	102800655	BIVM	3	-2.22942	0.000117086	-0.206564		24157.1	2	Tr1	chr3	426	46370853	46372670	CCR5	3	2.20815	1.14966e-05	0.262945
12723	1	Other	chr16	400	12803850	12803887	CPPED1	3	-2.22733	2.38878e-06	-0.373929		30343.1	2	Tr1	chr6	1377	129546625	129576047	AL356124.1	3	2.20635	0.00022633	0.274263
17172	1	Other	chr19	427	10416772	10452939	PDE4A	3	-2.22404	8.00372e-06	-0.364874		5164.1	2	Tr1	chr11	362	12110590	12286900	MICAL2	3	2.20106	9.89212e-18	0.913965
24325	1	Other	chr3	594	52245758	52246209	PPM1M	3	-2.22161	9.56712e-06	-0.20692		5361.1	2	Tr1	chr11	559	33722709	33736491	CD59	3	2.18996	2.24267e-21	1.22662
22416	1	Other	chr21	140	25561908	25561909	MIR155HG	3	-2.22061	1.91426e-08	-0.643718		6536.1	2	Tr1	chr11	1734	114059710	114060507	ZBTB16	3	2.18957	3.08421e-06	0.438867
22258	1	Other	chr20	946	63865227	63865294	TPD52L2	3	-2.21709	0.000104712	-0.224377		25989	2	Tr1	chr4	366	39526556	39527439	UGDH	3	2.1895	0.0041277	0.100141
30613	1	Other	chr6	1647	157892785	157892786	AL035634.1	3	-2.21632	7.9512e-16	-0.873941		15711	2	Tr1	chr17	1739	75878580	75878581	TRIM47	3	2.18557	0.00178867	0.125385
34593	1	Other	chr9	619	91107878	91118087	AL158071.3	3	-2.20347	0.00124394	-0.147726		33015.1	2	Tr1	chr8	536	41665260	41896762	ANK1	3	2.17844	5.32573e-13	0.95019
29776	1	Other	chr6	810	43770212	43771992	VEGFA	3	-2.19269	0.000528013	-0.187476		1637	2	Tr1	chr1	1637	109910848	109910986	CSF1	3	2.17714	4.48563e-07	0.332458
8312	1	Other	chr12	1445	105330635	105330710	C12orf75	3	-2.19062	2.58992e-15	-0.797597		29776.1	2	Tr1	chr6	810	43770212	43771992	VEGFA	3	2.17549	0.00101013	0.284827
3241	1	Other	chr1	3241	235866919	235866924	LYST	3	-2.18904	1.03639e-50	-7.55218		7056.1	2	Tr1	chr12	189	8066358	8066359	C3AR1	3	2.16737	0.00114157	0.130154
27984	1	Other	chr5	828	95962000	96584493	AC104123.1	3	-2.18496	0.0016436	-0.242575		13346.1	2	Tr1	chr16	1023	56625474	56625781	MT1E	3	2.16358	7.48445e-05	0.238633
20684	1	Other	chr2	1912	190343569	190343589	INPP1	3	-2.17478	0.000291091	-0.255979		22047	2	Tr1	chr20	735	51768327	51768390	ATP9A	3	2.16295	0.00644112	0.159041
24686	1	Other	chr3	955	112333155	112333178	CD200	3	-2.17006	0.00621354	-0.175117		32350.1	2	Tr1	chr7	1557	150249059	150302980	ACTR3C	3	2.15145	1.6258e-10	0.640177
4632	1	Other	chr10	1223	119726049	119819296	INPP5F	3	-2.16668	2.38315e-24	-2.0692		30417.1	2	Tr1	chr6	1451	136064637	136225618	AL138828.1	3	2.12859	1.60893e-06	0.762952
23391	1	Other	chr22	560	36860987	36863091	NCF4	3	-2.16373	5.56146e-08	-0.401992		34598.1	2	Tr1	chr9	624	91423831	91423832	NFIL3	3	2.1275	9.53659e-15	0.797488
4016	1	Other	chr10	607	69088102	69088103	SRGN	3	-2.16311	7.0252e-64	-13.1966		3721	2	Tr1	chr10	312	30434020	30438822	MAP3K8	3	2.121	2.24197e-06	0.445994
32872	1	Other	chr8	393	29348804	29350684	DUSP4	3	-2.15862	6.07318e-11	-0.663208		8312.1	2	Tr1	chr12	1445	105330635	105330710	C12orf75	3	2.11301	9.30359e-19	0.877084
32746	1	Other	chr8	267	21913689	21913690	DOK2	3	-2.14834	1.76687e-09	-0.548313		34579.1	2	Tr1	chr9	605	89605011	89605038	GADD45G	3	2.10681	4.42304e-08	0.406196
1892	1	Other	chr1	1892	148808180	148952341	PDE4DIP	3	-2.14324	1.19329e-17	-1.10496		17446.1	2	Tr1	chr19	701	17405629	17405630	BST2	3	2.09399	5.38601e-30	1.94641
25391	1	Other	chr3	1660	183253252	183265302	B3GNT5	3	-2.13923	0.00705742	-0.101978		13447.1	2	Tr1	chr16	1124	66552566	66552582	CKLF	3	2.08449	2.30858e-45	3.2406
34014	1	Other	chr9	40	4152146	4300068	GLIS3	3	-2.13404	0.000336519	-0.263115		7011.1	2	Tr1	chr12	144	6789527	6789536	CD4	3	2.08291	2.09507e-39	3.37263
1859	1	Other	chr1	1859	146229025	146229026	NOTCH2NLA	3	-2.13219	0.00670209	-0.107526		8311.1	2	Tr1	chr12	1444	105327016	105327017	AC011313.1	3	2.0791	0.0060161	0.101969
20322	1	Other	chr2	1550	144430933	144520398	ZEB2	3	-2.1273	7.57348e-23	-1.29149		14932.1	2	Tr1	chr17	960	40516891	40516892	AC004585.1	3	2.07415	1.73044e-07	0.500427
6536	1	Other	chr11	1734	114059710	114060507	ZBTB16	3	-2.12543	0.000183048	-0.337646		30610.1	2	Tr1	chr6	1644	157823245	157823246	SNX9	3	2.07288	4.15654e-62	16.4518
5361	1	Other	chr11	559	33722709	33736491	CD59	3	-2.12305	1.68255e-16	-1.19846		9006	2	Tr1	chr13	211	38350258	38350259	LINC00571	3	2.04726	0.00796062	0.167528
27965	1	Other	chr5	809	94618570	94618597	KIAA0825	3	-2.12304	1.69669e-13	-1.26731		3197	2	Tr1	chr1	3197	233327723	233375783	MAP3K21	3	2.03876	0.00664767	0.123314
31957	1	Other	chr7	1164	121396307	121396308	FAM3C	3	-2.12148	4.63201e-16	-1.46024		33115.1	2	Tr1	chr8	636	55879834	55879835	LYN	3	2.02851	7.80009e-07	0.241638
2258	1	Other	chr1	2258	158931551	158931568	PYHIN1	3	-2.11722	6.07132e-51	-4.5207		33050.1	2	Tr1	chr8	571	47738163	47738164	CEBPD	3	2.01898	0.00844831	0.189938
5164	1	Other	chr11	362	12110590	12286900	MICAL2	3	-2.11688	1.66619e-13	-0.810582		12958	2	Tr1	chr16	635	28494642	28494649	APOBR	3	2.01793	0.0017634	0.125344
5804	1	Other	chr11	1002	63598714	63614469	PLAAT3	3	-2.11612	0.00640398	-0.0805695		26056.1	2	Tr1	chr4	433	47485274	47485299	ATP10D	3	2.01691	0.00224274	0.18595
3503	1	Other	chr10	94	6062289	6062325	IL2RA	3	-2.10867	2.89331e-12	-2.06345		16382.1	2	Tr1	chr18	418	44680172	44701338	SETBP1	3	2.01683	0.000119679	0.319062
30198	1	Other	chr6	1232	109455741	109465968	MICAL1	3	-2.10351	1.77277e-05	-0.337593		33453.1	2	Tr1	chr8	974	94262318	94262350	GEM	3	2.01206	0.0026804	0.22555
12107	1	Other	chr15	1050	88467707	88467718	MRPS11	3	-2.0956	0.000301896	-0.247141		17784.1	2	Tr1	chr19	1039	35741334	35742453	IGFLR1	3	2.00928	4.66851e-14	0.813622
13449	1	Other	chr16	1126	66566392	66566514	CMTM1	3	-2.09168	1.42538e-05	-0.299513		34434.1	2	Tr1	chr9	460	68705239	68780039	PIP5K1B	3	2.00629	2.34549e-12	1.99028
6287	1	Other	chr11	1485	85715136	85811159	SYTL2	3	-2.07536	6.48848e-30	-2.86259		34835.1	2	Tr1	chr9	861	113444730	113594129	RGS3	3	2.00536	9.46509e-05	0.427921
2708	1	Other	chr1	2708	198937420	198937471	MIR181A1HG	3	-2.06777	6.35711e-14	-1.49843		29801.1	2	Tr1	chr6	835	45328316	45422577	RUNX2	3	2.00515	2.4064e-23	3.08191
31642	1	Other	chr7	849	92647905	92653355	AC000065.1	3	-2.06768	0.00126228	-0.200814		33467.1	2	Tr1	chr8	988	94949365	94949378	TP53INP1	3	2.00398	1.13364e-20	1.52733
11588	1	Other	chr15	531	55917107	55993746	NEDD4	3	-2.06649	0.00266345	-0.2428		4417	2	Tr1	chr10	1008	100347232	100347233	SCD	3	2.00236	0.00411824	0.133876
6153	1	Other	chr11	1351	73982829	73983246	UCP2	3	-2.06507	1.70708e-15	-0.960666		29488.1	2	Tr1	chr6	522	31736544	31739763	CLIC1	3	2.00196	1.21605e-38	2.46425
25698	1	Other	chr4	75	2933946	2934834	MFSD10	3	-2.06106	4.31527e-07	-0.431188		30446.1	2	Tr1	chr6	1480	138403530	138404247	HEBP2	3	2.00126	2.50885e-07	0.339135
15649	1	Other	chr17	1677	74466398	74466862	CD300A	3	-2.05903	0.00423336	-0.150792		20803.1	2	Tr1	chr2	2031	202634968	202634969	FAM117B	3	-2.02963	1.64229e-13	-1.69329
12817	1	Other	chr16	494	19522097	19522098	GDE1	3	-2.05657	3.08176e-09	-0.435707		30378	2	Tr1	chr6	1412	132798636	132813339	SLC18B1	3	-2.03567	0.00658247	-0.222378
31788	1	Other	chr7	995	101217580	101217581	PLOD3	3	-2.05619	0.00152465	-0.159424		33334.1	2	Tr1	chr8	855	80485618	80486307	ZBTB10	3	-2.03882	3.41631e-05	-0.628634
33151	1	Other	chr8	672	59119146	59119147	TOX	3	-2.05203	6.93152e-17	-3.34341		8164.1	2	Tr1	chr12	1297	91994622	92142671	LINC01619	3	-2.06128	9.6735e-43	-8.7529
30486	1	Other	chr6	1520	143511719	143511720	FUCA2	3	-2.04881	0.0010743	-0.141188		15528.1	2	Tr1	chr17	1556	64145969	64145970	SNHG25	3	-2.08813	2.76458e-05	-0.533863
29791	1	Other	chr6	825	44257351	44257890	SLC35B2	3	-2.04698	0.00136888	-0.179808		27063	2	Tr1	chr4	1440	183099256	183282607	WWC2	3	-2.11226	0.00177823	-0.211552
31299	1	Other	chr7	506	44979014	44979033	MYO1G	3	-2.04099	1.94539e-06	-0.329368		30670.1	2	Tr1	chr6	1704	161569419	162727771	PRKN	3	-2.11766	2.74999e-12	-1.98323
17784	1	Other	chr19	1039	35741334	35742453	IGFLR1	3	-2.03022	7.86174e-14	-0.720807		6848.1	2	Tr1	chr11	2046	134069070	134069072	JAM3	3	-2.12406	0.000311779	-0.450576
18086	1	Other	chr19	1341	43780972	43781257	KCNN4	3	-2.02143	0.000169287	-0.220088		30867.1	2	Tr1	chr7	74	3301251	3301587	SDK1	3	-2.13337	7.49075e-07	-0.525755
31643	1	Other	chr7	850	92833916	92836594	CDK6	3	-2.01199	8.20943e-34	-3.983		8981.1	2	Tr1	chr13	186	34942286	35593006	NBEA	3	-2.13971	7.17235e-06	-0.744773
20056	1	Other	chr2	1284	111120913	111123746	BCL2L11	3	-2.00613	2.56713e-14	-1.16882		24291.1	2	Tr1	chr3	560	50611771	50611831	CISH	3	-2.14267	0.000513949	-0.286189
34186	1	Other	chr9	212	27573449	27573866	C9orf72	3	2.00187	4.5391e-06	0.48484		32147.1	2	Tr1	chr7	1354	140398456	140398530	SLC37A3	3	-2.16639	6.79763e-08	-1.28238
26563	1	Other	chr4	940	112145453	112145454	FAM241A	3	2.00478	0.00535657	0.506325		31588	2	Tr1	chr7	795	86965887	87059654	KIAA1324L	3	-2.16863	0.000316428	-0.719041
14144	1	Other	chr17	172	5184396	5191868	ZNF594	3	2.0066	0.00634672	0.0836319		17722	2	Tr1	chr19	977	34594584	34675699	SCGB2B2	3	-2.173	0.00202373	-0.284602
28065	1	Other	chr5	909	111302566	111302567	AC010275.1	3	2.01368	1.76636e-05	0.423924		26742.1	2	Tr1	chr4	1119	139890051	140154184	MAML3	3	-2.18376	0.000272311	-0.627058
1354	1	Other	chr1	1354	78620447	78620448	IFI44L	3	2.03497	5.55581e-07	0.459747		34669.1	2	Tr1	chr9	695	96418369	96418370	ZNF367	3	-2.18704	0.00278529	-0.152762
33216	1	Other	chr8	737	66429013	66429014	RRS1	3	2.05108	0.00463371	0.102823		12939.1	2	Tr1	chr16	616	27313925	27341289	IL4R	3	-2.18854	6.35819e-17	-2.84669
301	1	Other	chr1	301	12618209	12618210	DHRS3	3	2.05265	3.60484e-06	0.54588		34970	2	Tr1	chr9	996	126326828	126326862	MVB12B	3	-2.18914	0.00218185	-0.274352
26814	1	Other	chr4	1191	148436859	148444698	NR3C2	3	2.05289	1.32383e-24	3.13491		22521.1	2	Tr1	chr21	245	32412684	32412706	EVA1C	3	-2.19297	0.00047152	-0.433707
24704	1	Other	chr3	973	113403987	113403988	CFAP44-AS1	3	2.05674	0.00962341	0.155587		30217.1	2	Tr1	chr6	1251	111087502	111177212	SLC16A10	3	-2.20416	5.31829e-07	-0.596883
20725	1	Other	chr2	1953	196586728	196593554	HECW2	3	2.07306	0.00123138	0.443073		3716.1	2	Tr1	chr10	307	29634971	29735804	SVIL	3	-2.25542	7.99951e-11	-0.922949
23940	1	Other	chr3	209	23203019	23499606	UBE2E2	3	2.09289	5.26262e-09	1.4629		11540	2	Tr1	chr15	483	51751596	51751667	TMOD2	3	-2.32035	0.00923195	-0.220878
28264	1	Other	chr5	1108	134114680	134115625	TCF7	3	2.10978	8.14305e-25	2.37113		26532.1	2	Tr1	chr4	909	108166300	108168956	LEF1	3	-2.33054	2.78473e-50	-7.07747
10575	1	Other	chr14	992	88792502	88792752	EML5	3	2.11076	0.000364179	0.503733		31744	2	Tr1	chr7	951	100373457	100373528	PILRA	3	-2.34438	0.00416903	-0.16409
22113	1	Other	chr20	801	57691829	57711536	PMEPA1	3	2.12232	0.00233954	0.238984		23292.1	2	Tr1	chr22	461	31107567	31120069	SELENOM	3	-2.34974	0.00985709	-0.140742
16233	1	Other	chr18	269	24121002	24121003	AC090772.1	3	2.12814	0.00068213	0.351783		19829.1	2	Tr1	chr2	1057	95025707	95025793	MAL	3	-2.35256	7.56239e-16	-2.70676
11186	1	Other	chr15	129	30487962	30487963	AC127502.2	3	2.13352	0.000441052	0.223535		34702	2	Tr1	chr9	728	98172883	98192637	CORO2A	3	-2.35691	0.00216115	-0.255098
11207	1	Other	chr15	150	32536046	32536714	LINC02256	3	2.14021	0.00454022	0.159239		23940.1	2	Tr1	chr3	209	23203019	23499606	UBE2E2	3	-2.36579	4.80568e-11	-1.48553
32398	1	Other	chr7	1605	151632352	151877115	PRKAG2	3	2.1765	1.46037e-19	2.03513		15530.1	2	Tr1	chr17	1558	64390859	64390860	PECAM1	3	-2.36621	6.4421e-05	-0.441608
32147	1	Other	chr7	1354	140398456	140398530	SLC37A3	3	2.18489	1.97236e-09	1.36433		28065.1	2	Tr1	chr5	909	111302566	111302567	AC010275.1	3	-2.37959	4.64511e-07	-0.435141
26742	1	Other	chr4	1119	139890051	140154184	MAML3	3	2.18617	3.86436e-05	0.497302		27801.1	2	Tr1	chr5	645	75030898	75052770	GCNT4	3	-2.3842	0.000116953	-0.291643
24606	1	Other	chr3	875	99817861	100114930	CMSS1	3	2.18878	1.69288e-19	1.74748		26332	2	Tr1	chr4	709	81471235	82044244	RASGEF1B	3	-2.38746	0.00266944	-0.479425
20803	1	Other	chr2	2031	202634968	202634969	FAM117B	3	2.20012	4.80558e-16	1.7069		22113.1	2	Tr1	chr20	801	57691829	57711536	PMEPA1	3	-2.41537	0.00489962	-0.266572
28929	1	Other	chr5	1773	180071720	180072101	RNF130	3	2.22351	1.53658e-05	0.7258		35388	2	Tr1	chrX	96	14873061	14873069	FANCB	3	-2.45898	0.00277488	-0.135559
30217	1	Other	chr6	1251	111087502	111177212	SLC16A10	3	2.22554	4.04825e-06	0.775427		26814.1	2	Tr1	chr4	1191	148436859	148444698	NR3C2	3	-2.47402	2.32647e-21	-3.06103
12939	1	Other	chr16	616	27313925	27341289	IL4R	3	2.27046	4.89255e-22	3.03381		36005	2	Tr1	chrX	713	106611929	106611978	RADX	3	-2.47639	0.000673212	-0.386336
17396	1	Other	chr19	651	16293574	16293575	AC020911.2	3	2.31061	0.0044452	0.145032		3422	2	Tr1	chr10	13	1022665	1036823	IDI2-AS1	3	-2.47944	0.00381628	-0.171314
20213	1	Other	chr2	1441	128318867	128318868	HS6ST1	3	2.32462	0.000731844	0.173539		7164	2	Tr1	chr12	297	12049843	12071468	BCL2L14	3	-2.48214	0.00947508	-0.124978
26532	1	Other	chr4	909	108166300	108168956	LEF1	3	2.34693	2.61346e-47	7.93208		34766.1	2	Tr1	chr9	792	105694540	105700984	TMEM38B	3	-2.54108	4.65e-05	-0.466755
30498	1	Other	chr6	1532	145686930	145736023	EPM2A	3	2.37095	0.00257545	0.269356		19920.1	2	Tr1	chr2	1148	100104715	100142575	AFF3	3	-2.55451	3.31351e-06	-0.662402
24650	1	Other	chr3	919	108125820	108125821	LINC01215	3	2.39114	0.00275594	0.171998		24468.1	2	Tr1	chr3	737	68004246	68417276	TAFA1	3	-2.57807	6.28309e-11	-1.16499
34649	1	Other	chr9	675	95249290	95317709	FANCC	3	2.41698	0.000592697	0.466329		28264.1	2	Tr1	chr5	1108	134114680	134115625	TCF7	3	-2.58222	5.62192e-30	-2.72616
34485	1	Other	chr9	511	75890643	75890705	PCSK5	3	2.45137	3.77839e-08	0.832658		31600.1	2	Tr1	chr7	807	87934142	87934420	ADAM22	3	-2.58902	0.000480592	-0.195701
222	1	Other	chr1	222	8945867	8945887	CA6	3	2.45279	3.47511e-05	0.298872		19672	2	Tr1	chr2	900	84516454	84517819	DNAH6	3	-2.60403	0.000728361	-0.237435
1195	1	Other	chr1	1195	59814948	59814949	HOOK1	3	2.47039	0.000322189	0.193738		31027	2	Tr1	chr7	234	22854125	22854399	SNHG26	3	-2.61436	0.00179301	-0.188224
16471	1	Other	chr18	507	54828476	54828477	RAB27B	3	2.48825	3.53659e-05	0.29951		1087.1	2	Tr1	chr1	1087	52142093	52216380	ZFYVE9	3	-2.6217	7.0245e-05	-0.484691
17325	1	Other	chr19	580	14206168	14206187	ADGRL1	3	2.5116	0.00187079	0.183667		19285	2	Tr1	chr2	513	44275457	44303806	SLC3A1	3	-2.63338	0.00570255	-0.21033
3716	1	Other	chr10	307	29634971	29735804	SVIL	3	2.52912	2.21004e-12	1.00851		20515	2	Tr1	chr2	1743	171999952	171999953	METAP1D	3	-2.64384	0.00109821	-0.219122
24860	1	Other	chr3	1129	126704239	126704241	CHCHD6	3	2.5445	0.000182042	0.230408		10575.1	2	Tr1	chr14	992	88792502	88792752	EML5	3	-2.65805	0.000198686	-0.47482
29022	1	Other	chr6	56	3444983	3457022	SLC22A23	3	2.54778	0.00172342	0.202613		1375	2	Tr1	chr1	1375	83752514	83860996	LINC01725	3	-2.66292	0.000312171	-0.321318
10273	1	Other	chr14	690	63599973	63641861	WDR89	3	2.56309	4.11085e-07	0.397646		32099	2	Tr1	chr7	1306	134998152	134998153	AC083870.1	3	-2.67858	0.0016208	-0.255478
3705	1	Other	chr10	296	28280141	28282138	MPP7	3	2.60743	5.90271e-29	2.0407		2634	2	Tr1	chr1	2634	186296278	186296279	PRG4	3	-2.6962	0.00324559	-0.121354
16236	1	Other	chr18	272	24196201	24397824	OSBPL1A	3	2.62319	0.00629553	0.346553		10452	2	Tr1	chr14	869	75269282	75269283	AL691403.1	3	-2.75977	0.000113183	-0.315343
17483	1	Other	chr19	738	18274451	18274509	IQCN	3	2.66321	0.00115646	0.239725		26815.1	2	Tr1	chr4	1192	148445702	148445767	AC002460.2	3	-2.76199	7.06103e-06	-0.482138
9246	1	Other	chr13	451	74288069	74288070	AL353660.1	3	2.68817	1.26932e-06	0.511629		24607.1	2	Tr1	chr3	876	99851074	100114513	FILIP1L	3	-2.76223	5.27635e-13	-0.933431
35440	1	Other	chrX	148	21372800	21374794	CNKSR2	3	2.69711	3.15665e-13	1.32336		35440.1	2	Tr1	chrX	148	21372800	21374794	CNKSR2	3	-2.80607	1.97055e-14	-1.2689
19829	1	Other	chr2	1057	95025707	95025793	MAL	3	2.69733	1.39518e-29	3.15466		11218.1	2	Tr1	chr15	161	33067883	33194733	FMN1	3	-2.80617	0.00042356	-0.518911
12476	1	Other	chr16	153	2155357	2155358	SNHG19	3	2.72373	0.00290844	0.13516		24698	2	Tr1	chr3	967	113019467	113161465	AC078785.1	3	-2.80979	0.000333467	-0.329488
30232	1	Other	chr6	1266	112087590	112087638	FAM229B	3	2.76455	0.00977436	0.161989		3705.1	2	Tr1	chr10	296	28280141	28282138	MPP7	3	-2.816	6.22822e-26	-2.16005
15530	1	Other	chr17	1558	64390859	64390860	PECAM1	3	2.76579	1.20787e-05	0.436626		24828	2	Tr1	chr3	1097	125055996	125055997	HEG1	3	-2.83284	0.000173836	-0.206789
19920	1	Other	chr2	1148	100104715	100142575	AFF3	3	2.78074	2.77564e-10	0.859934		12186	2	Tr1	chr15	1129	92331036	92331037	AC116903.2	3	-2.85043	0.00962449	-0.106884
8165	1	Other	chr12	1298	92008057	92008058	AC123512.1	3	2.78716	0.00279376	0.216732		24606.1	2	Tr1	chr3	875	99817861	100114930	CMSS1	3	-2.93449	2.83149e-19	-2.10993
24468	1	Other	chr3	737	68004246	68417276	TAFA1	3	2.80912	3.4857e-14	1.54634		31351	2	Tr1	chr7	558	50705300	50793462	GRB10	3	-2.94062	0.00954849	-0.14899
23292	1	Other	chr22	461	31107567	31120069	SELENOM	3	2.83095	0.00254706	0.211298		13017	2	Tr1	chr16	694	29995616	29995643	HIRIP3	3	-2.95903	0.00953301	-0.113316
2177	1	Other	chr1	2177	156082577	156126555	LMNA	3	2.84788	0.000322418	0.389995		571.1	2	Tr1	chr1	571	25617467	25709602	MAN1C1	3	-2.96628	2.35064e-14	-0.98768
8921	1	Other	chr13	126	29595687	29595688	SLC7A1	3	2.86696	1.26028e-07	0.540175		30599.1	2	Tr1	chr6	1633	156397588	156397589	AL589693.1	3	-3.03589	4.90823e-07	-0.901819
26533	1	Other	chr4	910	108167524	108176288	LEF1-AS1	3	2.86769	0.00311188	0.291884		22582	2	Tr1	chr21	306	36135078	36135079	CBR3	3	-3.06973	0.00945448	-0.124788
9119	1	Other	chr13	324	48653710	48706555	CYSLTR2	3	2.89916	0.00656199	0.153309		1354.1	2	Tr1	chr1	1354	78620447	78620448	IFI44L	3	-3.07412	1.56603e-05	-0.554989
4268	1	Other	chr10	859	89327996	89332484	IFIT3	3	2.90917	0.00344576	0.255701		12291	2	Tr1	chr15	1234	100550152	100550153	AC027020.2	3	-3.09369	0.000700403	-0.211876
1441	1	Other	chr1	1441	89364057	89364058	GBP6	3	2.9254	0.00626418	0.147345		15377	2	Tr1	chr17	1405	56593698	56593699	NOG	3	-3.11054	0.00507954	-0.113912
30867	1	Other	chr7	74	3301251	3301587	SDK1	3	2.9305	6.25615e-05	0.466565		29143	2	Tr1	chr6	177	14117255	14117772	CD83	3	-3.11463	0.00255646	-0.21826
31247	1	Other	chr7	454	40134976	40134977	SUGCT	3	2.96423	2.77246e-05	0.237498		11167.1	2	Tr1	chr15	110	28884482	28921637	APBA2	3	-3.15253	3.28531e-21	-1.5593
6942	1	Other	chr12	75	3871578	3871734	AC005842.1	3	3.0047	0.000483031	0.206642		3939	2	Tr1	chr10	530	56359757	56361273	ZWINT	3	-3.17916	0.00505565	-0.0685581
5188	1	Other	chr11	386	13962722	13962723	SPON1	3	3.03833	6.97934e-07	0.974619		31247.1	2	Tr1	chr7	454	40134976	40134977	SUGCT	3	-3.25837	0.000235844	-0.248752
27801	1	Other	chr5	645	75030898	75052770	GCNT4	3	3.03933	2.6805e-06	0.409176		1339.1	2	Tr1	chr1	1339	77282018	77532107	AK5	3	-3.28535	2.11587e-07	-0.435016
11218	1	Other	chr15	161	33067883	33194733	FMN1	3	3.04488	2.89507e-06	0.642242		18799	2	Tr1	chr2	27	950848	950939	SNTG2	3	-3.38152	0.00790726	-0.101854
22886	1	Other	chr22	55	18150169	18150170	USP18	3	3.09794	0.00989338	0.131291		30349	2	Tr1	chr6	1383	130365733	130437117	TMEM200A	3	-3.48483	0.00504229	-0.120004
11167	1	Other	chr15	110	28884482	28921637	APBA2	3	3.13196	1.36348e-27	2.01097		5124.1	2	Tr1	chr11	322	9265086	9265350	DENND5A	3	-3.48666	7.36956e-09	-0.61675
19533	1	Other	chr2	761	70767714	70768212	ADD2	3	3.22366	0.00420306	0.147362		19533.1	2	Tr1	chr2	761	70767714	70768212	ADD2	3	-3.49474	0.00601673	-0.16264
571	1	Other	chr1	571	25617467	25709602	MAN1C1	3	3.23734	1.938e-19	1.18788		24872	2	Tr1	chr3	1141	127598410	127598411	MCM2	3	-3.4996	0.00579813	-0.103777
23225	1	Other	chr22	394	28883571	28987052	ZNRF3	3	3.29331	0.00393241	0.165048		9245	2	Tr1	chr13	450	74231456	74231457	LINC00402	3	-3.55119	0.00235176	-0.149591
9574	1	Other	chr13	779	113974075	113974076	C13orf46	3	3.30343	0.000174689	0.152951		34485.1	2	Tr1	chr9	511	75890643	75890705	PCSK5	3	-3.59097	2.99042e-16	-1.12331
1087	1	Other	chr1	1087	52142093	52216380	ZFYVE9	3	3.32297	7.23601e-08	0.588131		24608	2	Tr1	chr3	877	100260263	100260264	AC129803.1	3	-3.64189	0.00321268	-0.174157
30599	1	Other	chr6	1633	156397588	156397589	AL589693.1	3	3.33421	8.13695e-06	1.27754		16471.1	2	Tr1	chr18	507	54828476	54828477	RAB27B	3	-3.75329	1.52318e-06	-0.458562
3550	1	Other	chr10	141	11532274	11611754	USP6NL	3	3.35115	1.66305e-05	0.260866		9246.1	2	Tr1	chr13	451	74288069	74288070	AL353660.1	3	-3.88891	2.57399e-05	-0.414084
5124	1	Other	chr11	322	9265086	9265350	DENND5A	3	3.42169	1.38262e-10	0.655688		2177.1	2	Tr1	chr1	2177	156082577	156126555	LMNA	3	-3.89178	5.78811e-07	-0.602575
34142	1	Other	chr9	168	21422959	21559831	MIR31HG	3	3.54553	0.00108756	0.222395		5188.1	2	Tr1	chr11	386	13962722	13962723	SPON1	3	-3.92638	3.28427e-07	-0.749815
31878	1	Other	chr7	1085	108240048	108456397	NRCAM	3	3.54693	0.00533309	0.237674		3550.1	2	Tr1	chr10	141	11532274	11611754	USP6NL	3	-3.99298	8.57781e-05	-0.273474
17105	1	Other	chr19	360	8592195	8610715	ADAMTS10	3	3.56719	0.000246622	0.222743		9482.1	2	Tr1	chr13	687	108596151	108629611	MYO16	3	-3.99346	0.000649028	-0.283046
34669	1	Other	chr9	695	96418369	96418370	ZNF367	3	3.66978	0.0027569	0.198626		6374.1	2	Tr1	chr11	1572	95571039	95571040	AP000820.2	3	-4.03362	3.70122e-09	-0.677224
1236	1	Other	chr1	1236	64470128	64505901	CACHD1	3	3.78322	0.000512632	0.197145		9195	2	Tr1	chr13	400	60013177	60163928	DIAPH3	3	-4.06409	0.00231994	-0.23708
7076	1	Other	chr12	209	8697921	8713743	RIMKLB	3	3.87791	0.000977951	0.175379		12686	2	Tr1	chr16	363	11249648	11345470	RMI2	3	-4.07544	0.000574642	-0.180755
16254	1	Other	chr18	290	26225935	26226486	TAF4B	3	3.87869	5.88804e-31	2.42096		18859.1	2	Tr1	chr2	87	6917411	6917412	RNF144A	3	-4.12728	3.41735e-21	-1.24649
7165	1	Other	chr12	298	12266768	12267044	LRP6	3	3.92743	0.00386466	0.170384		4268.1	2	Tr1	chr10	859	89327996	89332484	IFIT3	3	-4.17006	8.66427e-05	-0.30039
14885	1	Other	chr17	913	39151636	39152699	PLXDC1	3	4.06395	0.000193051	0.156254		7076.1	2	Tr1	chr12	209	8697921	8713743	RIMKLB	3	-4.18836	5.96558e-05	-0.301703
10718	1	Other	chr14	1135	98093181	98093182	AL163932.1	3	4.12059	0.0032897	0.139423		23225.1	2	Tr1	chr22	394	28883571	28987052	ZNRF3	3	-4.22975	0.00316186	-0.128204
1339	1	Other	chr1	1339	77282018	77532107	AK5	3	4.17472	7.98279e-14	0.723892		35959	2	Tr1	chrX	667	102651091	102651483	GPRASP1	3	-4.25176	0.00312975	-0.165171
9482	1	Other	chr13	687	108596151	108629611	MYO16	3	4.22263	0.000428428	0.33142		18857	2	Tr1	chr2	85	6877776	6877777	RSAD2	3	-4.31849	8.33181e-05	-0.276833
35415	1	Other	chrX	123	17737448	17737493	SCML1	3	4.38317	4.91107e-16	0.723721		16254.1	2	Tr1	chr18	290	26225935	26226486	TAF4B	3	-4.44631	6.15547e-27	-1.88188
6374	1	Other	chr11	1572	95571039	95571040	AP000820.2	3	4.39826	5.18334e-11	0.867152		26533.1	2	Tr1	chr4	910	108167524	108176288	LEF1-AS1	3	-4.46821	3.27623e-05	-0.345008
22052	1	Other	chr20	740	52210598	52621869	LINC01524	3	4.41388	6.442e-08	0.707175		18861.1	2	Tr1	chr2	89	7077879	7077916	AC068481.1	3	-4.48582	4.28562e-05	-0.268853
20832	1	Other	chr2	2060	206443531	206443867	ADAM23	3	4.51706	2.14926e-05	0.49392		32097.1	2	Tr1	chr7	1304	134744251	134891610	CALD1	3	-4.55973	1.08868e-08	-0.591728
18859	1	Other	chr2	87	6917411	6917412	RNF144A	3	4.55359	3.56168e-25	1.37217		35415.1	2	Tr1	chrX	123	17737448	17737493	SCML1	3	-4.67857	5.87962e-14	-0.815164
3962	1	Other	chr10	553	60778453	60780153	CDK1	3	4.87575	0.00377721	0.0567186		33824.1	2	Tr1	chr8	1345	140663087	141001313	PTK2	3	-4.79037	7.40615e-15	-1.28633
26815	1	Other	chr4	1192	148445702	148445767	AC002460.2	3	4.96004	2.80981e-06	0.483154		26865	2	Tr1	chr4	1242	153344648	153350064	MND1	3	-5.1646	0.000877627	-0.0697346
24747	1	Other	chr3	1016	119034727	119146068	IGSF11	3	5.28801	7.15376e-05	0.354943		10178	2	Tr1	chr14	595	55191543	55191585	DLGAP5	3	-5.30016	0.00909039	-0.0768021
34547	1	Other	chr9	573	86229629	86259657	C9orf153	3	5.41882	0.00972497	0.0835571		22052.1	2	Tr1	chr20	740	52210598	52621869	LINC01524	3	-5.41662	1.64323e-08	-0.757823
17861	1	Other	chr19	1116	37506938	37523405	ZNF793	3	5.60392	0.00377721	0.0952695		20832.1	2	Tr1	chr2	2060	206443531	206443867	ADAM23	3	-5.4234	0.000288528	-0.32823
23866	1	Other	chr3	135	13880070	13880071	WNT7A	3	5.61651	0.00972497	0.0961226		19028.1	2	Tr1	chr2	256	23385178	23385179	KLHL29	3	-5.62577	4.05928e-05	-0.2753
22904	1	Other	chr22	73	18970524	18989919	DGCR9	3	5.63045	0.00972497	0.0970754		14885.1	2	Tr1	chr17	913	39151636	39152699	PLXDC1	3	-5.99788	0.00054142	-0.125812
12937	1	Other	chr16	614	27268204	27268869	NSMCE1-DT	3	5.63193	1.59964e-24	1.72333		10227	2	Tr1	chr14	644	58646630	58828473	LINC01500	3	-6.01967	0.00361602	-0.127757
8652	1	Other	chr12	1785	124289163	124311708	RFLNA	3	5.69078	0.00972497	0.101306		32081.1	2	Tr1	chr7	1288	132576469	132648688	PLXNA4	3	-6.23413	0.00571443	-0.148553
14461	1	Other	chr17	489	18722088	18722089	TRIM16L	3	5.70679	0.00972497	0.102459		32117.1	2	Tr1	chr7	1324	136092912	136427395	AC078845.1	3	-6.23778	0.00361602	-0.148934
12016	1	Other	chr15	959	81134269	81134270	CFAP161	3	5.73947	0.00606352	0.104852		10226.1	2	Tr1	chr14	643	58634067	58638837	DACT1	3	-6.31822	0.000126652	-0.157589
33824	1	Other	chr8	1345	140663087	141001313	PTK2	3	5.75573	2.14219e-18	1.1313		1236.1	2	Tr1	chr1	1236	64470128	64505901	CACHD1	3	-6.33905	0.00225965	-0.15991
26360	1	Other	chr4	737	84583126	84583127	CDS1	3	5.79199	0.00377721	0.108813		12937.1	2	Tr1	chr16	614	27268204	27268869	NSMCE1-DT	3	-6.46888	3.00603e-17	-1.49942
32117	1	Other	chr7	1324	136092912	136427395	AC078845.1	3	5.9014	0.00146273	0.117544		29687	2	Tr1	chr6	721	40587363	40587364	LRFN2	3	-6.48573	0.00361602	-0.177238
572	1	Other	chr1	572	25659110	25659111	AL031280.1	3	5.93162	0.00972497	0.120075		12389	2	Tr1	chr16	66	981297	981590	AC009041.2	3	-6.83149	2.92748e-05	-0.225779
858	1	Other	chr1	858	39691432	39691485	HPCAL4	3	6.03331	0.00377721	0.12899		4266	2	Tr1	chr10	857	89283693	89302046	IFIT2	3	-7.09755	0.00140095	-0.271909
10226	1	Other	chr14	643	58634067	58638837	DACT1	3	6.30663	0.000218585	0.156312		34142.1	2	Tr1	chr9	168	21422959	21559831	MIR31HG	3	-7.34707	1.10644e-05	-0.323626
33915	1	Other	chr8	1436	143888499	143888500	AC109322.2	3	6.37245	0.00606352	0.163703		24747.1	2	Tr1	chr3	1016	119034727	119146068	IGSF11	3	-7.70264	1.79924e-05	-0.414634
32097	1	Other	chr7	1304	134744251	134891610	CALD1	3	6.38631	3.81772e-08	0.725457
32081	1	Other	chr7	1288	132576469	132648688	PLXNA4	3	6.68231	0.000916658	0.203402
26836	1	Other	chr4	1213	151409175	151533012	FAM160A1	3	6.97646	0.000354168	0.249857
27286	1	Other	chr5	130	9546074	9546075	SEMA5A	3	7.32592	0.000218585	0.318887
18861	1	Other	chr2	89	7077879	7077916	AC068481.1	3	7.34337	4.491e-08	0.322792
19028	1	Other	chr2	256	23385178	23385179	KLHL29	3	7.60971	5.54762e-09	0.388643

## Sheet: Table S10
Table S10. Motif deviations, sc-multiome, Tr1 vs ALL OTHER comparison
Related to Figure 3			bold = transcription factor motifs accesible in Tr1
Results of a two-sided Wilcoxon test, examining significanly different genes in OTHER (TableS10A) and Tr1 (TableS10B) populations;
Tr1 transcription factors are downregulated in OTHER.									Values were filtered on absolute MeanDiff > 0.02 and FDR < 10^-5
Table S10A	group	group_name	seqnames	idx	name	FDR	MeanDiff		Table S10B	group	group_name	seqnames	idx	name	FDR	MeanDiff
129	1	Other	deviations	129	BATF_129	2.95009e-98	-0.287174		129.1	2	Tr1	deviations	129	BATF_129	1.87342e-80	0.284837
125	1	Other	deviations	125	JDP2_125	1.05224e-52	-0.25965		125.1	2	Tr1	deviations	125	JDP2_125	2.27675e-47	0.279276
143	1	Other	deviations	143	JUN_143	7.75887e-54	-0.25015		137.1	2	Tr1	deviations	137	FOS_137	3.85965e-44	0.258086
137	1	Other	deviations	137	FOS_137	2.07013e-54	-0.249095		143.1	2	Tr1	deviations	143	JUN_143	1.33083e-43	0.256741
139	1	Other	deviations	139	JUNB_139	1.68946e-52	-0.24043		139.1	2	Tr1	deviations	139	JUNB_139	5.19386e-43	0.249468
124	1	Other	deviations	124	JUND_124	2.67457e-54	-0.234947		124.1	2	Tr1	deviations	124	JUND_124	1.20287e-43	0.241265
142	1	Other	deviations	142	FOSL1_142	3.16894e-52	-0.230318		105.1	2	Tr1	deviations	105	FOSL2_105	1.25562e-41	0.237012
105	1	Other	deviations	105	FOSL2_105	2.71578e-50	-0.227546		142.1	2	Tr1	deviations	142	FOSL1_142	5.2448e-42	0.235556
130	1	Other	deviations	130	BACH1_130	3.01585e-53	-0.223746		130.1	2	Tr1	deviations	130	BACH1_130	1.78206e-45	0.234853
651	1	Other	deviations	651	SMARCC1_651	9.13222e-51	-0.209481		651.1	2	Tr1	deviations	651	SMARCC1_651	2.32792e-39	0.213545
121	1	Other	deviations	121	FOSB_121	1.946e-54	-0.207867		121.1	2	Tr1	deviations	121	FOSB_121	2.85381e-44	0.213482
113	1	Other	deviations	113	BACH2_113	1.24623e-37	-0.142698		113.1	2	Tr1	deviations	113	BACH2_113	1.11317e-33	0.15519
119	1	Other	deviations	119	NFE2_119	1.84262e-51	-0.125774		119.1	2	Tr1	deviations	119	NFE2_119	6.4138e-46	0.134313
147	1	Other	deviations	147	MAFF_147	3.33857e-55	-0.123957		147.1	2	Tr1	deviations	147	MAFF_147	4.6284e-50	0.127311
658	1	Other	deviations	658	RORA_658	1.78243e-30	-0.115746		716.1	2	Tr1	deviations	716	NFATC2_716	1.21774e-44	0.105646
865	1	Other	deviations	865	RORB_865	2.53156e-24	-0.10354		788.1	2	Tr1	deviations	788	EOMES_788	2.40577e-41	0.103366
632	1	Other	deviations	632	IRF4_632	2.52211e-58	-0.102997		658.1	2	Tr1	deviations	658	RORA_658	5.21763e-28	0.102662
148	1	Other	deviations	148	MAFG_148	1.14187e-32	-0.102771		841.1	2	Tr1	deviations	841	NR1D2_841	4.18836e-24	0.102286
716	1	Other	deviations	716	NFATC2_716	5.87499e-48	-0.0992141		148.1	2	Tr1	deviations	148	MAFG_148	1.2357e-31	0.101999
841	1	Other	deviations	841	NR1D2_841	6.32732e-25	-0.0981182		632.1	2	Tr1	deviations	632	IRF4_632	1.77069e-50	0.0996499
788	1	Other	deviations	788	EOMES_788	7.31858e-38	-0.0978595		713.1	2	Tr1	deviations	713	NFATC3_713	1.21774e-44	0.0996183
713	1	Other	deviations	713	NFATC3_713	2.09684e-46	-0.0968064		865.1	2	Tr1	deviations	865	RORB_865	1.80675e-22	0.0986939
115	1	Other	deviations	115	NFE2L2_115	1.87577e-38	-0.0877372		749.1	2	Tr1	deviations	749	CIC_749	2.42035e-44	0.0967946
749	1	Other	deviations	749	CIC_749	2.11635e-42	-0.0875303		149.1	2	Tr1	deviations	149	MAFK_149	1.09133e-43	0.0873234
786	1	Other	deviations	786	TBR1_786	1.15993e-31	-0.085379		414.1	2	Tr1	deviations	414	HOXA2_414	8.9812e-20	0.0861133
45	1	Other	deviations	45	BHLHE23_45	3.42214e-10	-0.0841226		786.1	2	Tr1	deviations	786	TBR1_786	6.16061e-33	0.0858561
149	1	Other	deviations	149	MAFK_149	3.67209e-49	-0.0840114		123.1	2	Tr1	deviations	123	NRL_123	1.63899e-34	0.0846376
106	1	Other	deviations	106	NFE2L1_106	1.94793e-25	-0.0787005		115.1	2	Tr1	deviations	115	NFE2L2_115	3.42565e-27	0.0789182
845	1	Other	deviations	845	NFE2L3_845	1.94793e-25	-0.0787005		673.1	2	Tr1	deviations	673	NR1D1_673	5.9696e-24	0.076761
673	1	Other	deviations	673	NR1D1_673	2.19994e-23	-0.0783836		144.1	2	Tr1	deviations	144	MAF_144	2.02437e-33	0.075367
43	1	Other	deviations	43	NEUROG3_43	1.57236e-10	-0.078345		681.1	2	Tr1	deviations	681	RORC_681	8.467e-24	0.0737004
90	1	Other	deviations	90	OLIG1_90	3.72581e-09	-0.0774375		789.1	2	Tr1	deviations	789	T_789	8.61913e-18	0.07201
414	1	Other	deviations	414	HOXA2_414	1.13972e-15	-0.0752134		694.1	2	Tr1	deviations	694	NR2F2_694	1.52579e-33	0.0719411
820	1	Other	deviations	820	NEUROD4_820	7.77544e-09	-0.0747506		45.1	2	Tr1	deviations	45	BHLHE23_45	1.80375e-06	0.0714722
821	1	Other	deviations	821	NEUROD6_821	7.77544e-09	-0.0747506		106.1	2	Tr1	deviations	106	NFE2L1_106	4.83825e-20	0.0705802
791	1	Other	deviations	791	TBX10_791	1.21646e-30	-0.0708872		845.1	2	Tr1	deviations	845	NFE2L3_845	4.83825e-20	0.0705802
663	1	Other	deviations	663	VDR_663	2.90832e-23	-0.070061		791.1	2	Tr1	deviations	791	TBX10_791	3.34103e-26	0.0685525
694	1	Other	deviations	694	NR2F2_694	5.70011e-30	-0.0699279		663.1	2	Tr1	deviations	663	VDR_663	1.42506e-20	0.0658916
123	1	Other	deviations	123	NRL_123	7.19664e-24	-0.0686247		100.1	2	Tr1	deviations	100	OLIG2_100	2.41246e-07	0.0655001
85	1	Other	deviations	85	BHLHA15_85	1.99683e-08	-0.0680614		81.1	2	Tr1	deviations	81	NEUROG2_81	6.70359e-10	0.0653993
100	1	Other	deviations	100	OLIG2_100	6.53489e-09	-0.0665386		43.1	2	Tr1	deviations	43	NEUROG3_43	3.84355e-08	0.0648913
665	1	Other	deviations	665	NR2E1_665	1.02682e-35	-0.0665259		665.1	2	Tr1	deviations	665	NR2E1_665	2.22313e-31	0.0643738
681	1	Other	deviations	681	RORC_681	6.15818e-18	-0.0662507		90.1	2	Tr1	deviations	90	OLIG1_90	3.51866e-06	0.0628204
789	1	Other	deviations	789	T_789	2.95345e-15	-0.066136		217.1	2	Tr1	deviations	217	ZNF333_217	1.23135e-08	0.0615317
79	1	Other	deviations	79	OLIG3_79	2.02608e-08	-0.0631391		781.1	2	Tr1	deviations	781	TBX5_781	7.12348e-22	0.0609767
81	1	Other	deviations	81	NEUROG2_81	1.90511e-10	-0.0625235		784.1	2	Tr1	deviations	784	TBX4_784	7.12348e-22	0.0609767
86	1	Other	deviations	86	BHLHE22_86	4.94999e-09	-0.0617188		103.1	2	Tr1	deviations	103	MGA_103	4.43565e-22	0.0586608
682	1	Other	deviations	682	NR1I2_682	7.05116e-29	-0.0606437		820.1	2	Tr1	deviations	820	NEUROD4_820	3.16606e-06	0.056008
144	1	Other	deviations	144	MAF_144	2.53156e-24	-0.0597603		821.1	2	Tr1	deviations	821	NEUROD6_821	3.16606e-06	0.056008
678	1	Other	deviations	678	ESR2_678	3.64455e-26	-0.0573774		155.1	2	Tr1	deviations	155	CEBPA_155	6.22559e-11	0.0557653
781	1	Other	deviations	781	TBX5_781	7.35743e-18	-0.0547658		671.1	2	Tr1	deviations	671	NR4A1_671	1.35797e-21	0.0554597
784	1	Other	deviations	784	TBX4_784	7.35743e-18	-0.0547658		85.1	2	Tr1	deviations	85	BHLHA15_85	8.00581e-06	0.0552658
155	1	Other	deviations	155	CEBPA_155	6.6404e-10	-0.0508738		79.1	2	Tr1	deviations	79	OLIG3_79	5.40577e-06	0.0547136
103	1	Other	deviations	103	MGA_103	1.8722e-16	-0.0508735		677.1	2	Tr1	deviations	677	NR5A1_677	7.24905e-24	0.053003
677	1	Other	deviations	677	NR5A1_677	3.97422e-21	-0.0499099		801.1	2	Tr1	deviations	801	CBFB_801	2.85553e-22	0.0525213
699	1	Other	deviations	699	AL8445277_699	6.81375e-20	-0.0498707		697.1	2	Tr1	deviations	697	ESRRG_697	5.03234e-18	0.0522405
700	1	Other	deviations	700	AL6628245_700	6.81375e-20	-0.0498707		638.1	2	Tr1	deviations	638	AC0021266_638	1.77432e-19	0.0506277
701	1	Other	deviations	701	CR7597334_701	6.81375e-20	-0.0498707		643.1	2	Tr1	deviations	643	MEF2B_643	1.77432e-19	0.0506277
702	1	Other	deviations	702	CR3545653_702	6.81375e-20	-0.0498707		683.1	2	Tr1	deviations	683	NR6A1_683	2.79394e-17	0.0503978
703	1	Other	deviations	703	CR9368773_703	6.81375e-20	-0.0498707		787.1	2	Tr1	deviations	787	TBX19_787	7.66431e-07	0.0493124
697	1	Other	deviations	697	ESRRG_697	1.54478e-15	-0.0495521		699.1	2	Tr1	deviations	699	AL8445277_699	8.17632e-21	0.0487315
683	1	Other	deviations	683	NR6A1_683	2.50439e-16	-0.0493353		700.1	2	Tr1	deviations	700	AL6628245_700	8.17632e-21	0.0487315
676	1	Other	deviations	676	PPARG_676	4.92891e-14	-0.0493209		701.1	2	Tr1	deviations	701	CR7597334_701	8.17632e-21	0.0487315
671	1	Other	deviations	671	NR4A1_671	1.79155e-17	-0.0486206		702.1	2	Tr1	deviations	702	CR3545653_702	8.17632e-21	0.0487315
801	1	Other	deviations	801	CBFB_801	2.2789e-19	-0.0485251		703.1	2	Tr1	deviations	703	CR9368773_703	8.17632e-21	0.0487315
461	1	Other	deviations	461	HOXD3_461	4.79709e-08	-0.0483631		669.1	2	Tr1	deviations	669	ESRRB_669	3.38302e-14	0.0486205
638	1	Other	deviations	638	AC0021266_638	5.29803e-16	-0.0466791		682.1	2	Tr1	deviations	682	NR1I2_682	1.14342e-20	0.048392
643	1	Other	deviations	643	MEF2B_643	5.29803e-16	-0.0466791		461.1	2	Tr1	deviations	461	HOXD3_461	7.70134e-07	0.0460452
770	1	Other	deviations	770	SOX1_770	9.95497e-13	-0.046117		770.1	2	Tr1	deviations	770	SOX1_770	1.21454e-11	0.0457183
39	1	Other	deviations	39	TCF21_39	3.03452e-12	-0.0457808		562.1	2	Tr1	deviations	562	HOXC5_562	6.20213e-07	0.045066
92	1	Other	deviations	92	ENSG00000187728_92	3.03452e-12	-0.0457808		675.1	2	Tr1	deviations	675	RARA_675	1.54745e-13	0.0441473
669	1	Other	deviations	669	ESRRB_669	2.7401e-12	-0.0457327		692.1	2	Tr1	deviations	692	NR2F1_692	7.51549e-18	0.0437944
428	1	Other	deviations	428	HNF1B_428	6.50664e-07	-0.0437696		690.1	2	Tr1	deviations	690	RARG_690	2.28962e-17	0.0430463
782	1	Other	deviations	782	TBX15_782	1.8378e-09	-0.0423656		150.1	2	Tr1	deviations	150	MAFB_150	1.8729e-15	0.0429914
869	1	Other	deviations	869	TBX18_869	1.8378e-09	-0.0423656		678.1	2	Tr1	deviations	678	ESR2_678	9.30957e-20	0.0429742
870	1	Other	deviations	870	TBX22_870	1.8378e-09	-0.0423656		39.1	2	Tr1	deviations	39	TCF21_39	3.31716e-10	0.0423917
670	1	Other	deviations	670	NR2C1_670	5.09709e-16	-0.0423551		92.1	2	Tr1	deviations	92	ENSG00000187728_92	3.31716e-10	0.0423917
661	1	Other	deviations	661	ESR1_661	8.16934e-20	-0.0422317		691.1	2	Tr1	deviations	691	ESRRA_691	4.42319e-14	0.0423486
655	1	Other	deviations	655	NR1H4_655	9.7804e-12	-0.0414096		752.1	2	Tr1	deviations	752	HBP1_752	2.9393e-07	0.0413126
675	1	Other	deviations	675	RARA_675	1.35947e-11	-0.0400345		798.1	2	Tr1	deviations	798	THAP1_798	6.57594e-20	0.0412862
150	1	Other	deviations	150	MAFB_150	2.09255e-14	-0.0398214		655.1	2	Tr1	deviations	655	NR1H4_655	1.6523e-11	0.0406698
680	1	Other	deviations	680	NR1I3_680	1.16969e-11	-0.0394386		668.1	2	Tr1	deviations	668	NR4A3_668	1.53744e-15	0.0399069
692	1	Other	deviations	692	NR2F1_692	1.10233e-13	-0.0389161		782.1	2	Tr1	deviations	782	TBX15_782	1.80369e-08	0.0393607
691	1	Other	deviations	691	ESRRA_691	7.94663e-11	-0.0378858		869.1	2	Tr1	deviations	869	TBX18_869	1.80369e-08	0.0393607
659	1	Other	deviations	659	RARB_659	1.90825e-09	-0.0376573		870.1	2	Tr1	deviations	870	TBX22_870	1.80369e-08	0.0393607
46	1	Other	deviations	46	TCF15_46	1.06121e-11	-0.0354055		672.1	2	Tr1	deviations	672	THRA_672	1.83997e-07	0.0389335
93	1	Other	deviations	93	SCXB_93	1.06121e-11	-0.0354055		89.1	2	Tr1	deviations	89	ASCL2_89	9.81934e-13	0.038865
96	1	Other	deviations	96	SCXA_96	1.06121e-11	-0.0354055		667.1	2	Tr1	deviations	667	NR5A2_667	4.43308e-16	0.0386627
476	1	Other	deviations	476	NKX21_476	2.5002e-12	-0.0352778		676.1	2	Tr1	deviations	676	PPARG_676	1.30392e-09	0.0385175
732	1	Other	deviations	732	RUNX2_732	2.74072e-13	-0.0350827		661.1	2	Tr1	deviations	661	ESR1_661	1.1426e-18	0.0377843
734	1	Other	deviations	734	ENSG00000250096_734	2.74072e-13	-0.0350827		101.1	2	Tr1	deviations	101	TWIST2_101	2.2127e-06	0.0374984
260	1	Other	deviations	260	ZNF238_260	2.58164e-11	-0.0349707		732.1	2	Tr1	deviations	732	RUNX2_732	4.00346e-14	0.035889
261	1	Other	deviations	261	ZBTB42_261	2.58164e-11	-0.0349707		734.1	2	Tr1	deviations	734	ENSG00000250096_734	4.00346e-14	0.035889
668	1	Other	deviations	668	NR4A3_668	4.88955e-11	-0.0349625		680.1	2	Tr1	deviations	680	NR1I3_680	3.9778e-11	0.0355571
798	1	Other	deviations	798	THAP1_798	1.05577e-14	-0.0348936		99.1	2	Tr1	deviations	99	SREBF2_99	7.20795e-10	0.0355205
667	1	Other	deviations	667	NR5A2_667	1.59509e-13	-0.0345949		260.1	2	Tr1	deviations	260	ZNF238_260	1.07619e-10	0.0352413
733	1	Other	deviations	733	RUNX1_733	6.23204e-23	-0.0344592		261.1	2	Tr1	deviations	261	ZBTB42_261	1.07619e-10	0.0352413
89	1	Other	deviations	89	ASCL2_89	2.06725e-10	-0.0326454		733.1	2	Tr1	deviations	733	RUNX1_733	4.62033e-24	0.0349106
631	1	Other	deviations	631	IRF5_631	1.35142e-06	-0.0324191		631.1	2	Tr1	deviations	631	IRF5_631	1.71584e-08	0.034343
550	1	Other	deviations	550	NKX25_550	1.79304e-08	-0.0316015		182.1	2	Tr1	deviations	182	GLI3_182	1.5563e-12	0.0343165
30	1	Other	deviations	30	MYF6_30	6.39892e-07	-0.0315684		46.1	2	Tr1	deviations	46	TCF15_46	7.4604e-10	0.0335546
660	1	Other	deviations	660	PGR_660	3.14128e-08	-0.0310761		93.1	2	Tr1	deviations	93	SCXB_93	7.4604e-10	0.0335546
690	1	Other	deviations	690	RARG_690	1.21685e-07	-0.0310156		96.1	2	Tr1	deviations	96	SCXA_96	7.4604e-10	0.0335546
662	1	Other	deviations	662	HNF4A_662	2.45242e-10	-0.0298466		537.1	2	Tr1	deviations	537	HOXD8_537	6.67224e-07	0.0333651
99	1	Other	deviations	99	SREBF2_99	2.58515e-07	-0.0295988		670.1	2	Tr1	deviations	670	NR2C1_670	4.90353e-11	0.0329628
537	1	Other	deviations	537	HOXD8_537	9.70703e-06	-0.0295027		30.1	2	Tr1	deviations	30	MYF6_30	1.85231e-06	0.032645
688	1	Other	deviations	688	HNF4G_688	1.18041e-10	-0.0292013		58.1	2	Tr1	deviations	58	FERD3L_58	1.72688e-10	0.0308246
62	1	Other	deviations	62	TAL1_62	3.75517e-06	-0.0281124		62.1	2	Tr1	deviations	62	TAL1_62	2.84376e-06	0.0306649
822	1	Other	deviations	822	TAL2_822	3.75517e-06	-0.0281124		822.1	2	Tr1	deviations	822	TAL2_822	2.84376e-06	0.0306649
273	1	Other	deviations	273	ZKSCAN4_273	3.20316e-06	-0.0276614		688.1	2	Tr1	deviations	688	HNF4G_688	4.30072e-13	0.0305907
276	1	Other	deviations	276	ZKSCAN3_276	3.20316e-06	-0.0276614		717.1	2	Tr1	deviations	717	NFAT5_717	3.10553e-06	0.0301
636	1	Other	deviations	636	IRF9_636	7.02585e-06	-0.0269339		751.1	2	Tr1	deviations	751	SOX10_751	7.84768e-07	0.0297874
792	1	Other	deviations	792	TBX1_792	8.08421e-09	-0.0266782		843.1	2	Tr1	deviations	843	ASCL1_843	1.34399e-12	0.0294869
58	1	Other	deviations	58	FERD3L_58	4.4927e-08	-0.0266645		659.1	2	Tr1	deviations	659	RARB_659	6.58591e-07	0.0291628
215	1	Other	deviations	215	ZIC3_215	1.54065e-08	-0.0265008		705.1	2	Tr1	deviations	705	TP73_705	2.36538e-09	0.0281305
182	1	Other	deviations	182	GLI3_182	5.6112e-08	-0.0261399		662.1	2	Tr1	deviations	662	HNF4A_662	8.67456e-10	0.0279447
639	1	Other	deviations	639	MEF2A_639	1.14908e-08	-0.0258915		764.1	2	Tr1	deviations	764	SOX17_764	4.77453e-06	0.027735
357	1	Other	deviations	357	FOXA1_357	1.44917e-06	-0.0247225		550.1	2	Tr1	deviations	550	NKX25_550	5.07933e-07	0.0277336
836	1	Other	deviations	836	AL7735441_836	1.98994e-06	-0.0243557		642.1	2	Tr1	deviations	642	MEF2D_642	1.90351e-08	0.0272912
837	1	Other	deviations	837	CR3882292_837	1.98994e-06	-0.0243557		664.1	2	Tr1	deviations	664	PPARD_664	3.39632e-08	0.0271229
838	1	Other	deviations	838	AL6628334_838	1.98994e-06	-0.0243557		639.1	2	Tr1	deviations	639	MEF2A_639	6.46283e-09	0.0258821
839	1	Other	deviations	839	CR7598154_839	1.98994e-06	-0.0243557		167.1	2	Tr1	deviations	167	GLI2_167	2.70135e-09	0.0258384
840	1	Other	deviations	840	BX0885802_840	1.98994e-06	-0.0243557		236.1	2	Tr1	deviations	236	HIC2_236	9.23446e-09	0.0257388
864	1	Other	deviations	864	CR8477943_864	1.98994e-06	-0.0243557		168.1	2	Tr1	deviations	168	REST_168	7.74833e-13	0.0255376
269	1	Other	deviations	269	ZBTB3_269	7.28508e-10	-0.0241524		357.1	2	Tr1	deviations	357	FOXA1_357	3.83922e-07	0.0250132
23	1	Other	deviations	23	TFAP4_23	1.37207e-09	-0.0228953		704.1	2	Tr1	deviations	704	TP63_704	1.0112e-08	0.024808
785	1	Other	deviations	785	TBX3_785	9.70379e-06	-0.02275		476.1	2	Tr1	deviations	476	NKX21_476	1.17081e-06	0.0246647
640	1	Other	deviations	640	MEF2C_640	1.26789e-08	-0.0205511		215.1	2	Tr1	deviations	215	ZIC3_215	1.17505e-06	0.0242384
842	1	Other	deviations	842	MYF5_842	1.43056e-08	-0.0204775		22.1	2	Tr1	deviations	22	SREBF1_22	7.92255e-07	0.023584
642	1	Other	deviations	642	MEF2D_642	8.01807e-06	-0.0204562		739.1	2	Tr1	deviations	739	SMAD4_739	8.23454e-06	0.0234765
843	1	Other	deviations	843	ASCL1_843	1.70883e-07	-0.0204449		23.1	2	Tr1	deviations	23	TFAP4_23	8.82983e-10	0.022825
340	1	Other	deviations	340	ETS2_340	2.74524e-15	0.0201616		640.1	2	Tr1	deviations	640	MEF2C_640	1.20527e-09	0.0216716
247	1	Other	deviations	247	SP3_247	4.45041e-37	0.0205643		393.1	2	Tr1	deviations	393	UBP1_393	1.19911e-08	0.0208811
290	1	Other	deviations	290	YBX1_290	4.49247e-07	0.020808		269.1	2	Tr1	deviations	269	ZBTB3_269	3.38421e-07	0.0205879
14	1	Other	deviations	14	MAX_14	5.73424e-06	0.0208581		850.1	2	Tr1	deviations	850	ZFP161_850	4.38321e-12	-0.0202776
205	1	Other	deviations	205	KLF16_205	2.3577e-36	0.0211432		132.1	2	Tr1	deviations	132	ATF3_132	7.99818e-07	-0.0211115
650	1	Other	deviations	650	SMARCC2_650	1.63263e-09	0.0213407		163.1	2	Tr1	deviations	163	PRDM1_163	7.75533e-12	-0.0214325
255	1	Other	deviations	255	ZBTB33_255	2.41092e-07	0.021717		341.1	2	Tr1	deviations	341	ELK4_341	1.64947e-13	-0.0215142
693	1	Other	deviations	693	NR2C2_693	3.65679e-10	0.022567		205.1	2	Tr1	deviations	205	KLF16_205	1.77121e-39	-0.0217148
320	1	Other	deviations	320	ETV1_320	1.66537e-08	0.0228469		290.1	2	Tr1	deviations	290	YBX1_290	1.17082e-07	-0.0218797
189	1	Other	deviations	189	KLF7_189	1.3978e-35	0.0230235		344.1	2	Tr1	deviations	344	SPIC_344	2.77892e-09	-0.0219235
321	1	Other	deviations	321	ETV7_321	1.66428e-10	0.0231125		209.1	2	Tr1	deviations	209	ZNF740_209	2.21202e-19	-0.0220007
846	1	Other	deviations	846	KLF2_846	1.37722e-27	0.023486		189.1	2	Tr1	deviations	189	KLF7_189	3.89629e-32	-0.0222767
221	1	Other	deviations	221	ZNF281_221	1.938e-24	0.0236576		693.1	2	Tr1	deviations	693	NR2C2_693	3.3716e-10	-0.0222967
6	1	Other	deviations	6	ARID3A_6	1.01474e-13	0.0240349		329.1	2	Tr1	deviations	329	ELF1_329	1.25448e-15	-0.0227589
338	1	Other	deviations	338	GABPA_338	2.60056e-13	0.0241982		164.1	2	Tr1	deviations	164	ZNF76_164	1.78821e-13	-0.0229121
511	1	Other	deviations	511	HDX_511	2.62791e-06	0.0245833		815.1	2	Tr1	deviations	815	CPEB1_815	3.42008e-09	-0.022924
347	1	Other	deviations	347	ETV5_347	3.58929e-10	0.0246209		229.1	2	Tr1	deviations	229	ZNF219_229	2.23761e-28	-0.0231896
229	1	Other	deviations	229	ZNF219_229	2.37388e-31	0.0248095		108.1	2	Tr1	deviations	108	CREM_108	6.89668e-07	-0.023196
275	1	Other	deviations	275	SP6_275	1.3978e-35	0.0250205		337.1	2	Tr1	deviations	337	FLI1_337	6.94955e-09	-0.0232754
279	1	Other	deviations	279	SP5_279	1.3978e-35	0.0250205		253.1	2	Tr1	deviations	253	ZNF683_253	2.88132e-10	-0.0233396
331	1	Other	deviations	331	ELK1_331	2.22645e-10	0.0255342		221.1	2	Tr1	deviations	221	ZNF281_221	9.40101e-23	-0.0235424
209	1	Other	deviations	209	ZNF740_209	3.57402e-25	0.0255853		328.1	2	Tr1	deviations	328	ETV3_328	4.99719e-08	-0.0237225
329	1	Other	deviations	329	ELF1_329	1.43008e-18	0.0256296		331.1	2	Tr1	deviations	331	ELK1_331	3.02254e-09	-0.0237751
226	1	Other	deviations	226	SP8_226	2.705e-37	0.0257496		345.1	2	Tr1	deviations	345	ETV4_345	1.61501e-08	-0.0243021
241	1	Other	deviations	241	SP7_241	2.705e-37	0.0257496		846.1	2	Tr1	deviations	846	KLF2_846	5.19175e-28	-0.0244792
283	1	Other	deviations	283	SP9_283	2.705e-37	0.0257496		226.1	2	Tr1	deviations	226	SP8_226	1.0609e-33	-0.0247275
337	1	Other	deviations	337	FLI1_337	2.31592e-11	0.0258186		241.1	2	Tr1	deviations	241	SP7_241	1.0609e-33	-0.0247275
724	1	Other	deviations	724	RFX2_724	3.75271e-10	0.0261404		283.1	2	Tr1	deviations	283	SP9_283	1.0609e-33	-0.0247275
231	1	Other	deviations	231	ZNF143_231	1.37666e-11	0.0264671		255.1	2	Tr1	deviations	255	ZBTB33_255	2.73448e-09	-0.0247628
25	1	Other	deviations	25	TCFL5_25	4.64684e-10	0.0270781		332.1	2	Tr1	deviations	332	ETS1_332	3.32791e-09	-0.0247683
16	1	Other	deviations	16	ARNTL2_16	1.0387e-07	0.027156		330.1	2	Tr1	deviations	330	SPDEF_330	9.07375e-06	-0.0248458
24	1	Other	deviations	24	HIF1A_24	5.53283e-09	0.0272437		16.1	2	Tr1	deviations	16	ARNTL2_16	2.2023e-06	-0.0249015
15	1	Other	deviations	15	MLXIPL_15	3.90626e-07	0.0274466		314.1	2	Tr1	deviations	314	E2F8_314	2.7128e-06	-0.0250286
220	1	Other	deviations	220	GFI1_220	2.8558e-07	0.027552		275.1	2	Tr1	deviations	275	SP6_275	1.63899e-34	-0.0252572
29	1	Other	deviations	29	MLX_29	1.45139e-07	0.0276932		279.1	2	Tr1	deviations	279	SP5_279	1.63899e-34	-0.0252572
345	1	Other	deviations	345	ETV4_345	6.60762e-11	0.0278659		6.1	2	Tr1	deviations	6	ARID3A_6	2.29781e-14	-0.0254532
341	1	Other	deviations	341	ELK4_341	1.40787e-19	0.0280137		50.1	2	Tr1	deviations	50	ARNTL_50	3.96559e-07	-0.0256211
118	1	Other	deviations	118	ATF1_118	3.14128e-08	0.0282807		51.1	2	Tr1	deviations	51	BHLHE40_51	9.1392e-06	-0.0264627
327	1	Other	deviations	327	ELK3_327	2.76561e-12	0.0283		118.1	2	Tr1	deviations	118	ATF1_118	5.26353e-07	-0.0264889
777	1	Other	deviations	777	STAT3_777	4.13436e-10	0.0286552		32.1	2	Tr1	deviations	32	TFEB_32	2.56671e-07	-0.0273728
330	1	Other	deviations	330	SPDEF_330	9.28112e-08	0.0289273		725.1	2	Tr1	deviations	725	RFX4_725	3.49393e-07	-0.0277594
344	1	Other	deviations	344	SPIC_344	3.19528e-15	0.0290975		228.1	2	Tr1	deviations	228	GFI1B_228	1.75909e-06	-0.0277717
180	1	Other	deviations	180	SP4_180	1.29815e-41	0.0295965		427.1	2	Tr1	deviations	427	HOXB6_427	6.15624e-06	-0.0279643
328	1	Other	deviations	328	ETV3_328	1.0198e-12	0.029803		180.1	2	Tr1	deviations	180	SP4_180	6.0883e-37	-0.0283435
51	1	Other	deviations	51	BHLHE40_51	1.45741e-08	0.0300726		24.1	2	Tr1	deviations	24	HIF1A_24	9.33001e-10	-0.0285179
336	1	Other	deviations	336	SPIB_336	3.04314e-17	0.0302638		104.1	2	Tr1	deviations	104	CREB3L3_104	9.16151e-09	-0.0285609
251	1	Other	deviations	251	KLF14_251	6.10382e-36	0.0303213		111.1	2	Tr1	deviations	111	CREB3_111	9.16151e-09	-0.0285609
847	1	Other	deviations	847	KLF11_847	6.10382e-36	0.0303213		126.1	2	Tr1	deviations	126	CREB3L4_126	9.16151e-09	-0.0285609
815	1	Other	deviations	815	CPEB1_815	1.10913e-09	0.03038		327.1	2	Tr1	deviations	327	ELK3_327	1.97247e-12	-0.0286083
773	1	Other	deviations	773	STAT1_773	1.45942e-11	0.0306201		57.1	2	Tr1	deviations	57	ARNT_57	6.74389e-07	-0.0295378
502	1	Other	deviations	502	NKX61_502	1.78342e-08	0.0306804		805.1	2	Tr1	deviations	805	NRF1_805	1.41514e-13	-0.0296053
173	1	Other	deviations	173	YY1_173	6.21676e-15	0.0307045		230.1	2	Tr1	deviations	230	ZNF202_230	6.09795e-10	-0.0296361
332	1	Other	deviations	332	ETS1_332	9.43132e-14	0.0307168		343.1	2	Tr1	deviations	343	FEV_343	4.05307e-12	-0.0298677
524	1	Other	deviations	524	HOXD12_524	1.34913e-07	0.0312204		15.1	2	Tr1	deviations	15	MLXIPL_15	1.27838e-06	-0.0299193
228	1	Other	deviations	228	GFI1B_228	2.55342e-07	0.0319139		546.1	2	Tr1	deviations	546	GSX2_546	4.44709e-06	-0.0302287
343	1	Other	deviations	343	FEV_343	1.6102e-13	0.0321173		234.1	2	Tr1	deviations	234	E4F1_234	1.85231e-06	-0.0303856
57	1	Other	deviations	57	ARNT_57	1.94862e-06	0.0322526		44.1	2	Tr1	deviations	44	BHLHE41_44	3.52351e-06	-0.0306224
50	1	Other	deviations	50	ARNTL_50	5.8891e-10	0.0323345		173.1	2	Tr1	deviations	173	YY1_173	3.99596e-15	-0.0308678
122	1	Other	deviations	122	ATF4_122	9.70379e-06	0.0323626		251.1	2	Tr1	deviations	251	KLF14_251	6.57716e-37	-0.0312762
805	1	Other	deviations	805	NRF1_805	7.04579e-16	0.0323865		847.1	2	Tr1	deviations	847	KLF11_847	6.57716e-37	-0.0312762
748	1	Other	deviations	748	HMG20B_748	1.39496e-08	0.0324093		323.1	2	Tr1	deviations	323	ELF4_323	8.89608e-16	-0.031378
563	1	Other	deviations	563	PBX2_563	4.63944e-08	0.0333381		523.1	2	Tr1	deviations	523	HOXD4_523	1.87879e-09	-0.0314267
566	1	Other	deviations	566	AL8454643_566	4.63944e-08	0.0333381		502.1	2	Tr1	deviations	502	NKX61_502	1.84687e-08	-0.0314306
573	1	Other	deviations	573	BX2846861_573	4.63944e-08	0.0333381		339.1	2	Tr1	deviations	339	ERG_339	6.4473e-14	-0.0316051
575	1	Other	deviations	575	CR8124782_575	4.63944e-08	0.0333381		777.1	2	Tr1	deviations	777	STAT3_777	2.64716e-11	-0.031887
589	1	Other	deviations	589	BX9272396_589	4.63944e-08	0.0333381		336.1	2	Tr1	deviations	336	SPIB_336	4.03508e-18	-0.0320306
599	1	Other	deviations	599	CR9338788_599	4.63944e-08	0.0333381		18.1	2	Tr1	deviations	18	TFE3_18	1.47742e-09	-0.0320473
600	1	Other	deviations	600	AL6628305_600	4.63944e-08	0.0333381		325.1	2	Tr1	deviations	325	ERF_325	8.75588e-14	-0.0321097
27	1	Other	deviations	27	TFEC_27	3.45516e-09	0.0334344		25.1	2	Tr1	deviations	25	TCFL5_25	4.02078e-13	-0.032355
120	1	Other	deviations	120	BATF3_120	1.63657e-07	0.0335522		231.1	2	Tr1	deviations	231	ZNF143_231	7.12317e-17	-0.0329843
323	1	Other	deviations	323	ELF4_323	4.60232e-18	0.0336646		394.1	2	Tr1	deviations	394	ARX_394	3.67086e-06	-0.033259
383	1	Other	deviations	383	GATA1_383	3.7421e-07	0.0337808		342.1	2	Tr1	deviations	342	ELF3_342	2.11355e-14	-0.0334114
384	1	Other	deviations	384	GATA3_384	3.7421e-07	0.0339564		383.1	2	Tr1	deviations	383	GATA1_383	5.80678e-06	-0.0340448
44	1	Other	deviations	44	BHLHE41_44	1.26789e-08	0.0342657		334.1	2	Tr1	deviations	334	ELF5_334	5.99812e-20	-0.0343559
427	1	Other	deviations	427	HOXB6_427	2.62791e-06	0.0342945		333.1	2	Tr1	deviations	333	EHF_333	3.17062e-15	-0.0345156
32	1	Other	deviations	32	TFEB_32	3.52248e-11	0.0345331		346.1	2	Tr1	deviations	346	ENSG00000235187_346	5.5928e-16	-0.0345913
725	1	Other	deviations	725	RFX4_725	1.07708e-10	0.0347405		773.1	2	Tr1	deviations	773	STAT1_773	4.72e-14	-0.0351077
738	1	Other	deviations	738	NFIX_738	1.02936e-10	0.0348701		220.1	2	Tr1	deviations	220	GFI1_220	2.64313e-11	-0.0351767
18	1	Other	deviations	18	TFE3_18	4.2476e-12	0.0348958		388.1	2	Tr1	deviations	388	GATA2_388	3.39136e-08	-0.0354454
104	1	Other	deviations	104	CREB3L3_104	1.41649e-11	0.0350117		738.1	2	Tr1	deviations	738	NFIX_738	4.3268e-11	-0.0356438
111	1	Other	deviations	111	CREB3_111	1.41649e-11	0.0350117		316.1	2	Tr1	deviations	316	E2F7_316	2.08369e-08	-0.0358947
126	1	Other	deviations	126	CREB3L4_126	1.41649e-11	0.0350117		11.1	2	Tr1	deviations	11	ARID2_11	8.78297e-10	-0.0361155
723	1	Other	deviations	723	RFX3_723	1.25543e-10	0.03513		507.1	2	Tr1	deviations	507	UNCX_507	1.15479e-07	-0.0362078
211	1	Other	deviations	211	PRDM16_211	5.94765e-10	0.0353214		436.1	2	Tr1	deviations	436	TLX2_436	9.30398e-07	-0.0363722
284	1	Other	deviations	284	YY2_284	1.08028e-15	0.0354686		284.1	2	Tr1	deviations	284	YY2_284	1.72889e-18	-0.037173
339	1	Other	deviations	339	ERG_339	5.22866e-17	0.0357088		848.1	2	Tr1	deviations	848	ZFP42_848	2.63545e-18	-0.0372871
774	1	Other	deviations	774	STAT5A_774	8.85647e-09	0.0358243		728.1	2	Tr1	deviations	728	RFX7_728	7.66021e-16	-0.0373516
555	1	Other	deviations	555	PBX1_555	1.46323e-06	0.0359623		138.1	2	Tr1	deviations	138	ATF7_138	7.77097e-09	-0.0374459
545	1	Other	deviations	545	ALX1_545	5.55371e-07	0.0360628		563.1	2	Tr1	deviations	563	PBX2_563	3.09336e-08	-0.0377664
388	1	Other	deviations	388	GATA2_388	8.36017e-09	0.0362934		566.1	2	Tr1	deviations	566	AL8454643_566	3.09336e-08	-0.0377664
11	1	Other	deviations	11	ARID2_11	7.28508e-10	0.0370276		573.1	2	Tr1	deviations	573	BX2846861_573	3.09336e-08	-0.0377664
404	1	Other	deviations	404	PITX1_404	9.02763e-07	0.0372265		575.1	2	Tr1	deviations	575	CR8124782_575	3.09336e-08	-0.0377664
293	1	Other	deviations	293	ONECUT2_293	5.96085e-09	0.0373717		589.1	2	Tr1	deviations	589	BX9272396_589	3.09336e-08	-0.0377664
406	1	Other	deviations	406	LHX5_406	1.75597e-06	0.0382739		599.1	2	Tr1	deviations	599	CR9338788_599	3.09336e-08	-0.0377664
469	1	Other	deviations	469	LHX1_469	1.75597e-06	0.0382739		600.1	2	Tr1	deviations	600	AL6628305_600	3.09336e-08	-0.0377664
520	1	Other	deviations	520	GBX2_520	3.23259e-06	0.0386792		10.1	2	Tr1	deviations	10	ARID3C_10	1.76069e-12	-0.0378683
117	1	Other	deviations	117	CREB1_117	1.33422e-13	0.0386829		490.1	2	Tr1	deviations	490	VENTX_490	9.1392e-06	-0.0380061
420	1	Other	deviations	420	NOBOX_420	9.42514e-06	0.0388823		117.1	2	Tr1	deviations	117	CREB1_117	9.72967e-14	-0.0385832
741	1	Other	deviations	741	NFIB_741	1.80125e-11	0.0389431		424.1	2	Tr1	deviations	424	LHX3_424	3.45255e-09	-0.0386947
597	1	Other	deviations	597	NKX11_597	3.79369e-06	0.0389483		324.1	2	Tr1	deviations	324	ETV2_324	9.4945e-17	-0.038972
325	1	Other	deviations	325	ERF_325	9.7117e-21	0.0390711		774.1	2	Tr1	deviations	774	STAT5A_774	4.31978e-10	-0.0391122
333	1	Other	deviations	333	EHF_333	3.48404e-22	0.0392356		779.1	2	Tr1	deviations	779	STAT5B_779	6.94955e-09	-0.0392146
10	1	Other	deviations	10	ARID3C_10	7.04579e-16	0.0392703		555.1	2	Tr1	deviations	555	PBX1_555	6.00017e-09	-0.0392413
394	1	Other	deviations	394	ARX_394	3.52449e-08	0.0392749		169.1	2	Tr1	deviations	169	MECOM_169	2.68186e-08	-0.0397805
342	1	Other	deviations	342	ELF3_342	1.02407e-20	0.0394092		238.1	2	Tr1	deviations	238	KLF13_238	5.19175e-28	-0.0401977
316	1	Other	deviations	316	E2F7_316	1.82564e-09	0.0395515		826.1	2	Tr1	deviations	826	KLF10_826	5.19175e-28	-0.0401977
742	1	Other	deviations	742	NFIA_742	3.13997e-11	0.0397671		518.1	2	Tr1	deviations	518	PBX3_518	4.18243e-23	-0.0403827
238	1	Other	deviations	238	KLF13_238	1.47498e-26	0.0400132		570.1	2	Tr1	deviations	570	ENSG00000215754_570	6.23381e-10	-0.0408131
826	1	Other	deviations	826	KLF10_826	1.47498e-26	0.0400132		571.1	2	Tr1	deviations	571	ENSG00000217642_571	6.23381e-10	-0.0408131
424	1	Other	deviations	424	LHX3_424	5.47344e-09	0.0401128		572.1	2	Tr1	deviations	572	ENSG00000224558_572	6.23381e-10	-0.0408131
564	1	Other	deviations	564	DUXA_564	1.38017e-08	0.0401189		574.1	2	Tr1	deviations	574	ENSG00000225958_574	6.23381e-10	-0.0408131
334	1	Other	deviations	334	ELF5_334	6.11486e-26	0.0401418		576.1	2	Tr1	deviations	576	ENSG00000226866_576	6.23381e-10	-0.0408131
728	1	Other	deviations	728	RFX7_728	3.26706e-17	0.0401558		578.1	2	Tr1	deviations	578	DUX4L5_578	6.23381e-10	-0.0408131
570	1	Other	deviations	570	ENSG00000215754_570	3.30567e-10	0.0402794		579.1	2	Tr1	deviations	579	ENSG00000227522_579	6.23381e-10	-0.0408131
571	1	Other	deviations	571	ENSG00000217642_571	3.30567e-10	0.0402794		580.1	2	Tr1	deviations	580	DUX4L2_580	6.23381e-10	-0.0408131
572	1	Other	deviations	572	ENSG00000224558_572	3.30567e-10	0.0402794		581.1	2	Tr1	deviations	581	DUX4L3_581	6.23381e-10	-0.0408131
574	1	Other	deviations	574	ENSG00000225958_574	3.30567e-10	0.0402794		582.1	2	Tr1	deviations	582	DUX4L6_582	6.23381e-10	-0.0408131
576	1	Other	deviations	576	ENSG00000226866_576	3.30567e-10	0.0402794		583.1	2	Tr1	deviations	583	ENSG00000228710_583	6.23381e-10	-0.0408131
578	1	Other	deviations	578	DUX4L5_578	3.30567e-10	0.0402794		585.1	2	Tr1	deviations	585	CT4768282_585	6.23381e-10	-0.0408131
579	1	Other	deviations	579	ENSG00000227522_579	3.30567e-10	0.0402794		586.1	2	Tr1	deviations	586	ENSG00000230380_586	6.23381e-10	-0.0408131
580	1	Other	deviations	580	DUX4L2_580	3.30567e-10	0.0402794		587.1	2	Tr1	deviations	587	ENSG00000230776_587	6.23381e-10	-0.0408131
581	1	Other	deviations	581	DUX4L3_581	3.30567e-10	0.0402794		588.1	2	Tr1	deviations	588	AL5921702_588	6.23381e-10	-0.0408131
582	1	Other	deviations	582	DUX4L6_582	3.30567e-10	0.0402794		590.1	2	Tr1	deviations	590	ENSG00000232923_590	6.23381e-10	-0.0408131
583	1	Other	deviations	583	ENSG00000228710_583	3.30567e-10	0.0402794		591.1	2	Tr1	deviations	591	ENSG00000233294_591	6.23381e-10	-0.0408131
585	1	Other	deviations	585	CT4768282_585	3.30567e-10	0.0402794		592.1	2	Tr1	deviations	592	ENSG00000233361_592	6.23381e-10	-0.0408131
586	1	Other	deviations	586	ENSG00000230380_586	3.30567e-10	0.0402794		593.1	2	Tr1	deviations	593	ENSG00000233698_593	6.23381e-10	-0.0408131
587	1	Other	deviations	587	ENSG00000230776_587	3.30567e-10	0.0402794		594.1	2	Tr1	deviations	594	ENSG00000233794_594	6.23381e-10	-0.0408131
588	1	Other	deviations	588	AL5921702_588	3.30567e-10	0.0402794		596.1	2	Tr1	deviations	596	ENSG00000234550_596	6.23381e-10	-0.0408131
590	1	Other	deviations	590	ENSG00000232923_590	3.30567e-10	0.0402794		598.1	2	Tr1	deviations	598	ENSG00000236207_598	6.23381e-10	-0.0408131
591	1	Other	deviations	591	ENSG00000233294_591	3.30567e-10	0.0402794		601.1	2	Tr1	deviations	601	ENSG00000237516_601	6.23381e-10	-0.0408131
592	1	Other	deviations	592	ENSG00000233361_592	3.30567e-10	0.0402794		602.1	2	Tr1	deviations	602	ENSG00000250589_602	6.23381e-10	-0.0408131
593	1	Other	deviations	593	ENSG00000233698_593	3.30567e-10	0.0402794		603.1	2	Tr1	deviations	603	DUX4_603	6.23381e-10	-0.0408131
594	1	Other	deviations	594	ENSG00000233794_594	3.30567e-10	0.0402794		859.1	2	Tr1	deviations	859	DUX1_859	6.23381e-10	-0.0408131
596	1	Other	deviations	596	ENSG00000234550_596	3.30567e-10	0.0402794		860.1	2	Tr1	deviations	860	DUX3_860	6.23381e-10	-0.0408131
598	1	Other	deviations	598	ENSG00000236207_598	3.30567e-10	0.0402794		741.1	2	Tr1	deviations	741	NFIB_741	9.27393e-15	-0.0413143
601	1	Other	deviations	601	ENSG00000237516_601	3.30567e-10	0.0402794		520.1	2	Tr1	deviations	520	GBX2_520	9.08583e-06	-0.0423559
602	1	Other	deviations	602	ENSG00000250589_602	3.30567e-10	0.0402794		564.1	2	Tr1	deviations	564	DUXA_564	1.34755e-08	-0.0425107
603	1	Other	deviations	603	DUX4_603	3.30567e-10	0.0402794		800.1	2	Tr1	deviations	800	NFYC_800	3.13573e-26	-0.0428901
859	1	Other	deviations	859	DUX1_859	3.30567e-10	0.0402794		568.1	2	Tr1	deviations	568	HOMEZ_568	1.43295e-07	-0.0431333
860	1	Other	deviations	860	DUX3_860	3.30567e-10	0.0402794		211.1	2	Tr1	deviations	211	PRDM16_211	2.49812e-12	-0.0432306
518	1	Other	deviations	518	PBX3_518	6.05476e-24	0.0405262		742.1	2	Tr1	deviations	742	NFIA_742	2.6189e-16	-0.0434622
346	1	Other	deviations	346	ENSG00000235187_346	2.00144e-20	0.0407961		127.1	2	Tr1	deviations	127	CREB5_127	4.06567e-13	-0.0441787
408	1	Other	deviations	408	VSX1_408	6.71766e-07	0.041831		456.1	2	Tr1	deviations	456	BARHL1_456	1.80626e-07	-0.0443624
507	1	Other	deviations	507	UNCX_507	1.8378e-09	0.0418793		466.1	2	Tr1	deviations	466	MNX1_466	2.74138e-09	-0.0459739
618	1	Other	deviations	618	POU3F1_618	5.62558e-10	0.0424311		521.1	2	Tr1	deviations	521	SHOX2_521	3.65935e-07	-0.046606
800	1	Other	deviations	800	NFYC_800	2.60588e-24	0.0424415		540.1	2	Tr1	deviations	540	SIX5_540	1.06452e-17	-0.0466497
515	1	Other	deviations	515	OTX2_515	1.57308e-07	0.0430745		807.1	2	Tr1	deviations	807	NFYB_807	1.00956e-27	-0.0467054
500	1	Other	deviations	500	EN1_500	3.49407e-06	0.0435584		501.1	2	Tr1	deviations	501	MSX1_501	1.15479e-07	-0.0467229
138	1	Other	deviations	138	ATF7_138	1.14718e-12	0.0436426		484.1	2	Tr1	deviations	484	BARHL2_484	7.67809e-06	-0.0479469
501	1	Other	deviations	501	MSX1_501	3.64092e-07	0.0437152		730.1	2	Tr1	deviations	730	RFX8_730	5.8529e-19	-0.0483989
169	1	Other	deviations	169	MECOM_169	4.69992e-10	0.0451539		806.1	2	Tr1	deviations	806	CEBPZ_806	3.12396e-25	-0.0498405
848	1	Other	deviations	848	ZFP42_848	1.52005e-25	0.0454374		288.1	2	Tr1	deviations	288	NFYA_288	2.59241e-26	-0.0502047
455	1	Other	deviations	455	ESX1_455	1.46866e-06	0.0454727		408.1	2	Tr1	deviations	408	VSX1_408	1.02199e-08	-0.0504236
568	1	Other	deviations	568	HOMEZ_568	1.44956e-06	0.0454873		313.1	2	Tr1	deviations	313	E2F3_313	2.14084e-14	-0.0523288
521	1	Other	deviations	521	SHOX2_521	6.06081e-07	0.0457524		385.1	2	Tr1	deviations	385	GATA5_385	7.37298e-12	-0.053534
503	1	Other	deviations	503	HESX1_503	1.11254e-07	0.0459356		449.1	2	Tr1	deviations	449	MSX2_449	1.39395e-10	-0.0565194
528	1	Other	deviations	528	SIX2_528	4.5545e-06	0.0473305		559.1	2	Tr1	deviations	559	BSX_559	1.39395e-10	-0.0565194
807	1	Other	deviations	807	NFYB_807	9.41109e-30	0.0475598		498.1	2	Tr1	deviations	498	LHX8_498	3.52005e-24	-0.0569515
730	1	Other	deviations	730	RFX8_730	3.02264e-18	0.0476579		112.1	2	Tr1	deviations	112	HLF_112	2.03554e-10	-0.0578156
540	1	Other	deviations	540	SIX5_540	2.50704e-20	0.0489284		737.1	2	Tr1	deviations	737	GMEB1_737	3.24112e-08	-0.0579168
324	1	Other	deviations	324	ETV2_324	1.42253e-23	0.0492733		460.1	2	Tr1	deviations	460	HOXD1_460	2.21094e-09	-0.0585223
127	1	Other	deviations	127	CREB5_127	1.13972e-15	0.0496238		485.1	2	Tr1	deviations	485	LHX9_485	4.30072e-13	-0.0601066
313	1	Other	deviations	313	E2F3_313	9.46938e-14	0.0496336		519.1	2	Tr1	deviations	519	PRRX2_519	4.30072e-13	-0.0601066
806	1	Other	deviations	806	CEBPZ_806	4.25643e-29	0.0516592		533.1	2	Tr1	deviations	533	RAX2_533	4.30072e-13	-0.0601066
385	1	Other	deviations	385	GATA5_385	5.6979e-13	0.0523887		536.1	2	Tr1	deviations	536	ISX_536	4.30072e-13	-0.0601066
737	1	Other	deviations	737	GMEB1_737	4.22703e-07	0.0534175		472.1	2	Tr1	deviations	472	RAX_472	5.93028e-11	-0.0653237
288	1	Other	deviations	288	NFYA_288	4.5855e-30	0.0534278		750.1	2	Tr1	deviations	750	TCF7_750	8.41045e-33	-0.0666767
460	1	Other	deviations	460	HOXD1_460	1.01107e-08	0.0540061		510.1	2	Tr1	deviations	510	ZHX1_510	1.44377e-07	-0.0668749
637	1	Other	deviations	637	NAIF1_637	8.10141e-07	0.0549967		637.1	2	Tr1	deviations	637	NAIF1_637	1.04632e-12	-0.0759243
485	1	Other	deviations	485	LHX9_485	4.59107e-12	0.0589205		134.1	2	Tr1	deviations	134	TEF_134	1.5445e-17	-0.0779586
519	1	Other	deviations	519	PRRX2_519	4.59107e-12	0.0589205		735.1	2	Tr1	deviations	735	GMEB2_735	1.64086e-09	-0.0855256
533	1	Other	deviations	533	RAX2_533	4.59107e-12	0.0589205		763.1	2	Tr1	deviations	763	TCF7L1_763	7.9242e-51	-0.085736
536	1	Other	deviations	536	ISX_536	4.59107e-12	0.0589205		133.1	2	Tr1	deviations	133	NFIL3_133	5.67429e-22	-0.0906146
449	1	Other	deviations	449	MSX2_449	3.1574e-12	0.0602522		114.1	2	Tr1	deviations	114	ATF2_114	1.61506e-17	-0.0960802
559	1	Other	deviations	559	BSX_559	3.1574e-12	0.0602522		762.1	2	Tr1	deviations	762	TCF7L2_762	1.47815e-66	-0.110642
750	1	Other	deviations	750	TCF7_750	8.10006e-28	0.0624218		760.1	2	Tr1	deviations	760	LEF1_760	5.68863e-72	-0.113422
472	1	Other	deviations	472	RAX_472	4.62304e-13	0.064188		110.1	2	Tr1	deviations	110	DBP_110	5.19175e-28	-0.113676
498	1	Other	deviations	498	LHX8_498	2.82933e-28	0.0660708
134	1	Other	deviations	134	TEF_134	1.40293e-13	0.0700847
763	1	Other	deviations	763	TCF7L1_763	9.99069e-45	0.0738063
735	1	Other	deviations	735	GMEB2_735	8.08421e-09	0.0812235
510	1	Other	deviations	510	ZHX1_510	1.26026e-13	0.0913634
114	1	Other	deviations	114	ATF2_114	3.79863e-13	0.0941644
762	1	Other	deviations	762	TCF7L2_762	1.97454e-61	0.102431
760	1	Other	deviations	760	LEF1_760	4.78003e-71	0.107058
110	1	Other	deviations	110	DBP_110	5.24659e-23	0.107724
133	1	Other	deviations	133	NFIL3_133	3.22601e-32	0.108585

[truncated: 10 more sheets: Table S11, Table S12, Table S13, Table S14, Table S15, Table S16, Table S17, Table S18, Table S19, Table S20]
