# Supplementary material for: Epigenetic landscape, key transcriptional regulators, and in vivo identification of human Tr1 cells
Source: Sci Adv. 2026 Jul 10;12(28):eaec6358. doi: 10.1126/sciadv.aec6358 (PMC13353415; doi:10.1126/sciadv.aec6358)
Supplement: Supplementary file 2 — Data S1 and S2 [file sciadv.aec6358_data_s1_and_s2.zip › aec6358_data_s2.xlsx]

## Sheet: Figure 4
Figure 4.
B. TF KO scores						C. IRF4 KO, % Tr1 cells				E. IRF4 KO, % of memory CD4+ T cells
Donor	IRF4	BATF	MAF	EOMES		Donor	WT	KO		% LAG3			% CTLA4
1	97	85	81	98		1	18.8	17.2		Donor	WT	KO	Donor	WT	KO
2	96	77	78	93		2	22.6	17		1	7.86	0.75	1	20.54	4.41
3	95	77	75	92		3	15.8	10.9		2	16.8	8.09	2	39	27.8
4	95	75	59	70		4	11.6	4.53		3	21.2	4.96	3	44.8	42.7
5	94	73	58	70		5	32.2	21.5		4	20.8	3.61	4	38.8	29.5
6	95	67	55			6	16.1	9.61		5	15.1	2.21	5	32.4	21
7	92		89			7	24.5	10.4		6	11.8	3.63	6	30.5	16.2
8	95		83			8	26.3	12.7		7	16.1	3.11	7	28.3	12.9
9	92					9	17.4	5.32		8	45.7	36.8	8	63.6	47.7
10	89					10	33.2	9.4		9	48.8	26.2	9	37.8	13.6
11	89					11	26.7	22.8		10	42.8	26.9	10	61.1	19.3
12	92					12	10.7	10.8		11	18.2	10.6	11	51.1	34.3
13	94					13	10.7	6.49		12	12	2.88	12	46.5	34.1
14	96					14	13.2	4.59		13	21.6	6.26	13	69.3	27.1
15	88					15	30.5	37.9		14	9.71	5.13	14	69.8	47
16	86					16	23.6	24.5		15	11.3	5.28	15	29.3	3.34
17	84					17	30.5	12.3		16	15.3	6.27	16	60.7	40.6
18	83					18	15.3	1.63		17	21.8	8.83	17	77.3	66.6
19	80					19	23.1	10.2		18	26.8	9.42	18	49.3	41.4
20	95					20	35	25.7		19	19.8	4.56	19	27.5	5.9
21	74					21	28.4	36.1		20	27	21.2	20	46.4	33.7
22	71					22	10.4	2.69		21	32.3	16.7	21	55	46.2
23	92					23	26.1	29.4		22	19.9	4.24	22	48.1	33
24	68					24	36.8	37.6		23	21	5.02
25	55					25	27.2	23.8		24	17.5	6.56
										25	24.4	15.1
F. IRF4 KO, % CTLA4 in parent gate								G. IRF4 KO, suppression
Donor	CD49b+ WT	CD49b+ KO	LAG3+ WT	LAG3+ KO	Tr1 WT	Tr1 KO		Donor	WT	KO
1	32.8	45.2	72	44.7	88.1	79.6		1	51.9271	6.25
2	58	47.2	77.8	57.2	96.7	87.8		2	44.9387	17.9448
3	44	38.3	69	43	91.7	76.7		3	74.4186	35.9571
4	25	22.7	60.6	43.5	46.4	60.4		4	63.2159	54.9559
5	7.55	37.1	48.6	31.6	31	54.1		5	43.899	34.7826
6	10	53.3	53	28.3	60.9	70.6		6	32.4675	29.3831
7	72.2	68.9	85.5	76.4	97.8	97.6
8	33.7	20.7	74.5	29.3	97.9	79.1		H. BATF KO, % GZMB in Tr1
9	63.7	48.5	85.3	39	98	84.5		Donor	WT	KO
10	86.4	67.9	79.4	62.7	97.9	92.3		1	9.51	8.33
11	79.7	69.5	81.3	59.2	97.9	92.7		2	17.1	2.01
12	87.8	65.4	87.7	54.6	98.8	82.3		3	6.49	2.76
13	72.1	69.2	91.7	74.1	99.1	96.4		4	33.8	15.4
14	15.9	10.1	47.7	7.68	72.8	66.7		5	8.54	5.11
15	77.9	74.8	95	81	98.8	99		6	11.1	8.92
16	84.8	87.3	90.5	84.5	99.6	99.6
17	15.5	16.8	67.6	64.1	84.8	75.2		I. BATF KO, % Tr1
18	26.3	26.2	63	21.5	76.1	62.8		Donor	WT	KO
19	45.4	35.2	73.1	52.2	90.4	74.1		1	26.7	30.7
20	51.6	59.3	79.2	53.8	92.3	85.4		2	30.5	18.9
21	31.7	36.7	74.5	54.4	90.1	84.2		3	23.1	12.1
								4	35	31.1
								5	36.8	41.8
								6	27.2	26.2
Figure 4., continued
J. BATF KO, % of CD4+ memory T cells
% LAG3			% CTLA4			% GZMB
Donor	WT	KO	Donor	WT	KO	Donor	WT	KO
1	16.8	10.3	1	39	38.6	1	3.16	3
2	21.8	13.7	2	69.8	52.3	2	6.51	0.6
3	19.8	5.16	3	60.7	39.3	3	2.23	0.78
4	27	18.1	4	77.3	67.4	4	21.4	9.66
5	17.5	8.54	5	55	50.5	5	3.45	2.41
6	24.4	14.6	6	48.1	37.8	6	4.02	2.87
K. MAF KO, % Tr1 cells				L. MAF KO, suppression				M. IL10 intracellular cytokine staining
Donor	NT	KO		Donor	NT	KO		Donor	Tr1		DN (non-Tr1)
1	8.33	8.39		1	72.9692	53.5014			WT	KO	WT	KO
2	8.99	11.7		2	47.4531	30.563		1	6.7	1.49	0.69	0.31
3	16.4	20.6		3	62.12	65.36		2	3.77	1.53	0.41	0.46
4	10.2	11		4	40.27	39.09		3	8.84	1.29	1.83	0.54
5	7.24	5.86						4	11.7	7.85	0.63	0.55
6	6.36	4.5						5	12.4	7.15	0.45	0.77
								6	9.54	3.09	0.34	0.19
O. CRISPRa efficiency				P. IL10 ELISA, fold change				Q. CRISPRa, Tr1 yield
Donor	NTa	MAFa		Donor	NTa	MAFa		Donor	NTa	MAFa
1	1	10.2424		1	1	1.12025		1	8.16	10
2	1	9.9146		2	1	1.22474		2	6.56	6.84
3	1	16.248		3	1	1.01325		3	7.17	6.48
4	1	9.56551						4	6.75	12
5	1	10.8256						5	6.57	6.69
6	1	17.4344						6	12.6	15.2
7	1	32.9634						7	6.31	9.89
8	1	18.4156						8	7.39	13.7

## Sheet: Figure S4
Figure S4.
B. % CTLA4 and granzyme B (GZMB) in Tr1 and non-Tr1 (DN) from T-allo10 products
Donor	% CTLA4		Donor	% GZMB
	Tr1	DN		Tr1	DN
1	98.2	6.38	1	44.89	4.562
2	99.3	31.13	2	43.32	1.67
3	98.3	13.5	3	16.45	2.85
4	97.8	1.37	4	12.83	2.57
5	92.4	1.76	5	13.8	0.91
6	77.6	1.64	6	39.4	7.14
C. % CD107a+ Tr1 and non-Tr1 (DN) from T-allo10 products
Donor	Tr1			DN
	unstimulated	U937 cells	anti-CD3/CD28	unstimulated	U937 cells	anti-CD3/CD28
1	4.96	5.83	26.33	0.542	0.445	12.71
2	5.11	7.61	18.97	0.29	0.661	6.23
3	3.56	12.11	19.5	0.49	0.466	2.8
4	4.14	1.3	18.2	1.09	0.47	5.58
5	5.8	7.24	24.4	1.29	1.04	17.3

## Sheet: Figure S7
Figure S7.
	A. Tr1 phenotype over time
	% Tr1			% CTLA4+GZMB- Tr1			% CTLA4+GZMB+ Tr1
Donor	Day 03	Day 04	Day 05	Day 03	Day 04	Day 05	Day 03	Day 04	Day 05
1	1.02	8.67	18.5	43.2	66.5	88.9	55.4	31.7	11
2	0.84	1.47	4.21	60.7	53.7	71.3	34.8	45.6	28.4
3	0.2	2.64	13.2		84.9	94.6		13	5.23

## Sheet: Figure S8
Figure S8.
C. IRF4 KO, granzyme B (GZMB) expression							D. IRF4 KO in parental CD4 & T-allo10 cells
% GZMB in Tmem			% GZMB in Tr1 cells				Donor	1	2	3
Donor	WT	KO	Donor	WT	KO		baseline CD4	97	84	74
1	7.04	4.88	1	9.51	8.89		total Tallo10	100	87	80
2	3.16	2.33	2	15.5	28.9		Naïve Tallo10	96	86	93
3	5.85	11.9	3	21.3	17.9		DN Tallo10	99	88	95
4	6.85	5	4	46.1	62.3		Tr1 Tallo10	33	68	67
5	30.9	32.4	5	37.2	28.9
6	12.1	3.22	6	28.5	31.4		E. BATF KO, CTLA4 expression
7	17.1	5.69	7	31.7	53		% CTLA4 in Tr1 cells			% CTLA4 in LAG3+ cells
8	8.38	9.96	8	22.9	45.1		Donor	WT	KO	Donor	WT	KO
9	4.97	5.33	9	50.1	55.3		1	88.1	92.6	1	72	67.2
10	20.7	14	10	17.1	6.87		2	99.1	97.6	2	91.7	85.6
11	6.51	1.32	11	14.5	29.4		3	98.8	98	3	95	89.5
12	4.46	4.47	12	6.49	7.24		4	99.6	99.6	4	90.5	82.8
13	2.23	1.31	13	33.8	30.8		5	92.3	92.8	5	79.2	62.8
14	21.4	19.2	14	11.4	12.2		6	90.1	92.4	6	74.5	68.3
15	10.2	6.64	15	36	28.4
16	6.47	1.49	16	33.2	35.6		G. EOMES KO, % of Tr1 cells
17	12.3	13	17	8.54	10.5		Donor	WT	KO
18	3.45	4.51	18	11.1	12.6		1	11	12.5
19	4.02	3.69					2	17.1	21.3
							3	12.6	13.1
							4	35.8	35.1
							5	20.5	24
							J. EOMES KO, % of CD107a+ Tr1 cells
							Donor	WT	KO
							1	19.2	14.9
							2	19.5	15.9
							3	4.93	3.54
							4	13.1	16.9
							5	7.91	7.56

## Sheet: Figure S9
Figure S9.
B. % CTLA4 ex vivo				D. % Tr1 cells ex vivo (flow cytometry)
Donor	Tr1	DN (non-Tr1)		Donor	% Tr1
1	13.4	1.65		PT1-D35	1.83
2	2.48	0.81		PT2-D35	3.12
3	5.15	1.52		PT3-D35	1.01
4	8.16	1.36		PT1-D90	1.63
5	8.06	0.98		PT2-D90	2.54
6	11.8	2.81		PT3-D90	1.09
7	5.02	0.69		PT1-D300	1.9
				PT2-D300	2.33
				PT3-D300	0.5
				BC3826	0.26
				BC0141	0.17
				HD-FS	0.4
